# Supplementary material for: Genome-wide association study of Alzheimer’s disease CSF biomarkers in the EMIF-AD Multimodal Biomarker Discovery dataset
Source: Transl Psychiatry. 2020 Nov 22;10:403. doi: 10.1038/s41398-020-01074-z (PMC7680793; doi:10.1038/s41398-020-01074-z)
Supplement: Supplementary file 2 — Supplementary Tables [file 41398_2020_1074_MOESM2_ESM.xls]

## Sheet: S1.Phenotype details
Supplementary Table 1. Phenotypes details in both EMIF-AD MBD and ADNI
	Quantitative biomarker measurements	Cohort	Description
Variable in Table 1	Central measurements (i.e., individuals are measured with the same ELISA)
log_Central_CSF_AB42	Abeta 1-42 pg/ml, log transformed	EMIF-AD MBD	V-PLEX Plus Aβ Peptide Panel 1 (6E10) Kit from Meso Scale Discovery (MSD, Rockville, MD).
ABETA.Lumi.bl	Abeta 1-42 pg/ml	ADNI	Multiplex xMAP luminex platform (Luminex Corp, Austin, TX) with the INNOBIA AlzBio3 kit (Innogenetics, Ghent, Belgium)
Central_CSF_AB40	Abeta 1-40 pg/ml	EMIF-AD MBD	V-PLEX Plus Aβ Peptide Panel 1 (6E10) Kit from Meso Scale Discovery (MSD, Rockville, MD).
Central_CSF_AB40	Abeta 1-40 pg/ml	ADNI	2D-UPLC tandem mass spectometry (Korecka et al., 2014)
Central_CSF_AB38	Abeta 1-38 pg/ml	EMIF-AD MBD	V-PLEX Plus Aβ Peptide Panel 1 (6E10) Kit from Meso Scale Discovery (MSD, Rockville, MD).
Central_CSF_AB38	Abeta 1-38 pg/ml	ADNI	2D-UPLC tandem mass spectometry (Korecka et al., 2014)
Ttau_ASSAY_Zscore	T-tau levels Z transfomed	EMIF-AD MBD	Harmonised local t-tau levels, standardized within assay according to mean and SD of individuals with intact cognition as described in Bos et al., 2018
Ttau_ASSAY_Zscore	T-tau levels Z transfomed	ADNI	T-tau measured with Lumiinex, standardised according to mean and SD of inidividuals with intact cognition.
Ptau_ASSAY_Zscore	P-tau levels Z transfomed	EMIF-AD MBD	Harmonised local p-tau levels, standardized within assay according to mean and SD of individuals with intact cognition as described in Bos et al., 2018
Ptau_ASSAY_Zscore	P-tau levels Z transfomed	ADNI	P-tau measured with Luminex, standardised according to mean and SD of inidividuals with intact cognition.
	Binary Amyloid status: abnormal/normal defined with:
AMYLOIDstatus	Multiple amyloid measures	EMIF-AD MBD	Based on 1. remeasured CSF abte 1-42/1-40 ratio < 0.061;or if not available local CSF abeta 1-42 status; or if not available local amyloid PET
AMYLOIDstatus	Multiple amyloid measures	ADNI	Based on 1. CSF abeta 1-42 <192 pg/ml (Shaw et al., 2009), or if not available based on PIB PET SUVR > 1.47 or if not available based on AV45 PET > 1.1 (Landau et al., 2013)
Central_CSF_ratiodich	MSD	EMIF-AD MBD	Based on local center cutoff values, as described in Bos et al., (2018)
Local_AB42_Abnormal	Center specific ELISAs	EMIF-AD MBD	Based on local center cutoff values, as described in Bos et al., (2018)
Local_AB42_Abnormal	Luminex	ADNI	Abnormal CSF abeta 1-42 < 192 pg/ml (Shaw et al., 2009)
Local_TTAU_Abnormal	Center specific ELISAs	EMIF-AD MBD	Based on local center cutoff values, as described in Bos et al., (2018)
Local_TTAU_Abnormal	Luminex	ADNI	Abnormal CSF t-tau > 93 pg/ml (Shaw et al., 2009)
Local_PTAU_Abnormal	Center specific ELISAs	EMIF-AD MBD	Based on local center cutoff values, as described in Bos et al., (2018)
Local_PTAU_Abnormal	Luminex	ADNI	Abnormal CSF p-tau > 39 pg/ml (Shaw et al., 2009)
	References
	Illán-Gala I, Pegueroles J, Montal V, et al. Challenges associated with biomarker-based classification systems for Alzheimer's disease. Alzheimer's & Dementia: Diagnosis, Assessment & Disease Monitoring. 2018;10:346-357. doi:10.1016/j.dadm.2018.03.004.
	Korecka M, Waligórska T, Figurski M, et al. Qualification of a Surrogate Matrix-Based Absolute Quantification Method for Amyloid-β42 in Human Cerebrospinal Fluid Using 2D UPLC-Tandem Mass Spectrometry. J Alzheimers Dis. 41(2):441-451. doi:10.3233/JAD-132489.
	Landau SM, Breault C, Joshi AD, et al. Amyloid- Imaging with Pittsburgh Compound B and Florbetapir: Comparing Radiotracers and Quantification Methods. J Nucl Med. 2013;54(1):70-77. doi:10.2967/jnumed.112.109009.
	Shaw LM, Vanderstichele H, Knapik-Czajka M, et al. Cerebrospinal fluid biomarker signature in Alzheimer's disease neuroimaging initiative subjects. Annals of neurology. 2009;65(4):403-413. doi:10.1002/ana.21610.
	Bos I, Vos S, Vandenberghe R, et al. The EMIF-AD Multimodal Biomarker Discovery study: design, methods and cohort characteristics. Alzheimers Res Ther. 2018 Jul 6;10(1):64. doi: 10.1186/s13195-018-0396-5

## Sheet: S2. AD vs. NC
Supplementary Table 2. Top (P<1x10-5) results from GWAS analyses of variables AD (Alzheimer's disease) vs. NC (normal cognition)
EMIF-AD MBD																		ADNI
ID	chr	pos	noneffectAllele	effectAllele	FREQ	RSQR	EFFECT	OR	lower.CI	upper.CI	STDERR	WALDCHISQ	PVALUE	Genotyped	nearestGene	func	Pgene	chr	pos	rsid	otherallele	effectallele	eaf	beta	se	p	z
rs429358	19	45411941	T	C	0.2968	0.9957	0.814	2.256	1.6552	3.0749	0.158	26.4681	2.679e-07	Imputed	APOE	exonic	3.3946e-07	19	45411941	rs429358	T	C	0.190236	1.56222	0.27724	1.75138e-08	5.63492
rs10400961	16	5654393	C	G	0.2549	0.9354	0.88	2.411	1.6876	3.4444	0.182	23.2659	1.411e-06	Imputed	RP11-420N3.2:RP11-124K4.1	ncRNA_intronic		16	5654393	rs10400961	C	G	0.249175	-0.250261	0.288573	0.385812	-0.867237
rs34095326	19	45395844	G	A	0.1974	0.9792	0.855	2.352	1.6431	3.3667	0.183	21.9084	2.86e-06	Imputed	TOMM40	intronic	3.2673e-05	19	45395844	rs34095326	G	A	0.136964	0.789683	0.299174	0.00830176	2.63954
rs1004954	13	34616618	A	T	0.1312	0.9943	0.968	2.633	1.748	3.966	0.209	21.5019	3.535e-06	Imputed	VDAC1P12	intergenic		13	34616618	rs1004954	A	T	0.158416	-0.454967	0.356879	0.202361	-1.27485
rs34794167	13	34617304	G	A	0.1312	0.9946	0.968	2.631	1.7467	3.963	0.209	21.4814	3.573e-06	Imputed	VDAC1P12	intergenic		13	34617304	rs34794167	G	A	0.158416	-0.454967	0.356879	0.202361	-1.27485
rs6857	19	45392254	C	T	0.2991	1	0.718	2.051	1.5107	2.7846	0.156	21.2668	3.996e-06	Genotyped	PVRL2:CTB-129P6.4	ncRNA_intronic		19	45392254	rs6857	C	T	0.20598	1.09224	0.268853	4.85311e-05	4.06259
rs12857276	13	34622773	C	A	0.1317	0.996	0.962	2.616	1.7367	3.9404	0.209	21.2648	4e-06	Imputed	VDAC1P12	intergenic		13	34622773	rs12857276	C	A	0.158416	-0.454967	0.356879	0.202361	-1.27485
rs7254133	19	45438554	C	T	0.3723	0.7269	0.783	2.188	1.568	3.0532	0.17	21.1653	4.213e-06	Imputed	APOC1P1	intergenic		19	45438554	rs7254133	C	T	0.353135	0.91034	0.248103	0.00024331	3.6692
rs2209929	13	34626603	G	A	0.1317	0.9938	0.959	2.61	1.7328	3.9314	0.209	21.1158	4.323e-06	Imputed	VDAC1P12	intergenic		13	34626603	rs2209929	G	A	0.158416	-0.454967	0.356879	0.202361	-1.27485
rs3814341	1	184596806	C	G	0.301	0.836	0.827	2.286	1.6064	3.2531	0.18	21.0957	4.369e-06	Imputed	C1orf21	UTR3	0.042906	1	184596806	rs3814341	C	G	0.30033	-0.322928	0.279305	0.247607	-1.15618
rs2023625	8	91619162	A	G	0.9639	0.9834	-2.292	0.101	0.038	0.2686	0.499	21.0524	4.469e-06	Imputed	AB015752.3	ncRNA_intronic		8	91619162	rs2023625	G	A	0.029703	0.0744742	0.666646	0.91105	0.111715
rs35386129	13	34606744	C	G	0.0925	0.9983	1.08	2.943	1.8531	4.6739	0.236	20.9862	4.626e-06	Imputed	VDAC1P12	intergenic		13	34606744	rs35386129	C	G	0.112211	-0.333773	0.403645	0.408296	-0.826896
rs2321744	13	34606186	A	G	0.0924	1	1.075	2.929	1.8479	4.6425	0.235	20.8447	4.981e-06	Genotyped	VDAC1P12	intergenic		13	34606186	rs2321744	A	G	0.112211	-0.333773	0.403645	0.408296	-0.826896
rs985017	13	34604969	A	T	0.0917	0.9956	1.072	2.921	1.8393	4.6389	0.236	20.6534	5.504e-06	Imputed	VDAC1P12	intergenic		13	34604969	rs985017	A	T	0.112211	-0.333773	0.403645	0.408296	-0.826896
rs769449	19	45410002	G	A	0.2411	1	0.746	2.108	1.5285	2.9072	0.164	20.6481	5.519e-06	Genotyped	APOE	intronic	3.3946e-07	19	45410002	rs769449	G	A	0.140264	1.5726	0.30079	1.71122e-07	5.22825
rs985018	13	34604939	T	C	0.0917	0.9955	1.072	2.92	1.8386	4.6374	0.236	20.6452	5.528e-06	Imputed	VDAC1P12	intergenic		13	34604939	rs985018	T	C	0.112211	-0.333773	0.403645	0.408296	-0.826896
rs36015381	13	34604686	C	T	0.0916	0.9952	1.07	2.916	1.8361	4.631	0.236	20.5802	5.718e-06	Imputed	VDAC1P12	intergenic		13	34604686	rs36015381	C	T	0.112211	-0.333773	0.403645	0.408296	-0.826896
rs34528363	13	34603967	A	T	0.0916	0.9968	1.067	2.906	1.8298	4.6151	0.236	20.4593	6.091e-06	Imputed	VDAC1P12	intergenic		13	34603967	rs34528363	A	T	0.108911	-0.436527	0.424825	0.304164	-1.02754
rs12972970	19	45387596	G	A	0.2555	0.9837	0.741	2.098	1.5213	2.8934	0.164	20.4096	6.252e-06	Imputed	PVRL2:CTB-129P6.4	ncRNA_intronic		19	45387596	rs12972970	G	A	0.166667	1.12479	0.286449	8.61292e-05	3.92667
rs12972156	19	45387459	C	G	0.2553	0.9825	0.741	2.098	1.5213	2.8934	0.164	20.4008	6.28e-06	Imputed	PVRL2:CTB-129P6.4	ncRNA_intronic		19	45387459	rs12972156	C	G	0.166667	1.12479	0.286449	8.61292e-05	3.92667
rs68058618	4	73451154	T	C	0.1637	0.7532	1.019	2.772	1.78	4.3169	0.226	20.3884	6.321e-06	Imputed	ADAMTS3	intergenic	8.7675e-06	4	73451154	rs68058618	T	C	0.165017	-0.0331312	0.330254	0.92009	-0.10032
rs12429500	13	34603442	C	A	0.0908	0.9997	1.064	2.899	1.8254	4.604	0.236	20.3772	6.358e-06	Genotyped	VDAC1P12	intergenic		13	34603442	rs12429500	C	A	0.10396	-0.38507	0.431239	0.37189	-0.892938
rs6672481	1	146910461	G	A	0.4311	0.9976	0.678	1.97	1.4682	2.6433	0.15	20.3774	6.358e-06	Imputed	OR13Z2P	intergenic		1	146910461	rs6672481	G	A	0.450495	-0.120857	0.239688	0.614102	-0.504227
rs2353964	1	146908393	T	C	0.4317	0.9969	0.678	1.97	1.4682	2.6433	0.15	20.3616	6.41e-06	Imputed	OR13Z2P	intergenic		1	146908393	rs2353964	T	C	0.450495	-0.120857	0.239688	0.614102	-0.504227
rs10900366	1	146908181	A	G	0.4317	0.9968	0.678	1.97	1.4682	2.6433	0.15	20.3566	6.427e-06	Imputed	OR13Z2P	intergenic		1	146908181	rs10900366	A	G	0.450495	-0.120857	0.239688	0.614102	-0.504227
rs12721051	19	45422160	C	G	0.3258	0.9956	0.703	2.02	1.4879	2.7425	0.156	20.3547	6.434e-06	Imputed	APOC1	UTR3	3.2409e-07	19	45422160	rs12721051	C	G	0.224422	1.23515	0.267424	3.86138e-06	4.61871
rs12408395	1	146906368	G	A	0.4318	0.9965	0.678	1.969	1.4674	2.642	0.15	20.3494	6.451e-06	Imputed	OR13Z2P	intergenic		1	146906368	rs12408395	G	A	0.448675	-0.111138	0.240524	0.644033	-0.462067
rs9592217	13	34621053	T	C	0.1322	0.9974	0.926	2.524	1.6888	3.7721	0.205	20.3022	6.612e-06	Imputed	VDAC1P12	intergenic		13	34621053	rs9592217	T	C	0.158416	-0.454967	0.356879	0.202361	-1.27485
rs9598510	13	34621540	C	T	0.1322	0.9972	0.925	2.523	1.6882	3.7707	0.205	20.2858	6.669e-06	Imputed	VDAC1P12	intergenic		13	34621540	rs9598510	C	T	0.158416	-0.454967	0.356879	0.202361	-1.27485
rs10900364	1	146894633	G	A	0.432	0.9963	0.676	1.966	1.4652	2.6379	0.15	20.2828	6.68e-06	Imputed	Y_RNA	intergenic		1	146894633	rs10900364	G	A	0.450495	-0.120857	0.239688	0.614102	-0.504227
rs11240038	1	146894585	A	G	0.4325	0.9963	0.676	1.966	1.4652	2.6379	0.15	20.2805	6.688e-06	Imputed	Y_RNA	intergenic		1	146894585	rs11240038	A	G	0.450495	-0.120857	0.239688	0.614102	-0.504227
rs9598511	13	34621920	C	T	0.1322	0.9968	0.925	2.522	1.6842	3.7766	0.206	20.2609	6.757e-06	Imputed	VDAC1P12	intergenic		13	34621920	rs9598511	C	T	0.158416	-0.454967	0.356879	0.202361	-1.27485
rs6657402	1	146890884	A	C	0.4324	0.9974	0.675	1.964	1.4637	2.6353	0.15	20.2439	6.817e-06	Imputed	OR13Z1P	ncRNA_exonic		1	146890884	rs6657402	A	C	0.450495	-0.120857	0.239688	0.614102	-0.504227
rs2353972	1	146891817	A	G	0.4327	0.9968	0.675	1.964	1.4637	2.6353	0.15	20.2425	6.822e-06	Imputed	Y_RNA	downstream		1	146891817	rs2353972	A	G	0.450495	-0.120857	0.239688	0.614102	-0.504227
rs36055662	4	73420619	T	C	0.1496	0.7976	1.047	2.85	1.8051	4.4996	0.233	20.2343	6.851e-06	Imputed	ADAMTS3	intronic	8.7675e-06	4	73420619	rs36055662	T	C	0.135314	-0.0834018	0.354103	0.813798	-0.23553
rs117950083	6	69813900	C	T	0.0338	0.9991	2.125	8.375	3.3141	21.1646	0.473	20.2022	6.967e-06	Genotyped	BAI3	intronic	0.69816	6	69813900	rs117950083	C	T	0.0462046	-0.525332	0.634965	0.408044	-0.82734
rs35709873	13	34634257	C	T	0.1312	0.9907	0.938	2.556	1.6969	3.85	0.209	20.1705	7.084e-06	Imputed	VDAC1P12	intergenic		13	34634257	rs35709873	C	T	0.158416	-0.454967	0.356879	0.202361	-1.27485
rs56131196	19	45422846	G	A	0.326	1	0.698	2.01	1.4805	2.7289	0.156	20.1209	7.27e-06	Genotyped	APOC1	downstream	3.2409e-07	19	45422846	rs56131196	G	A	0.226073	1.22989	0.267832	4.38999e-06	4.59201
rs4420638	19	45422946	A	G	0.326	1	0.698	2.01	1.4805	2.7289	0.156	20.1209	7.27e-06	Genotyped	APOC1	downstream	3.2409e-07	19	45422946	rs4420638	A	G	0.226073	1.22989	0.267832	4.38999e-06	4.59201
rs55696402	13	34635653	A	G	0.1325	0.989	0.922	2.514	1.6789	3.7646	0.206	20.0552	7.524e-06	Imputed	VDAC1P12	intergenic		13	34635653	rs55696402	A	G	0.160066	-0.460121	0.354074	0.19377	-1.29951
rs11605035	11	86704019	T	C	0.1467	0.997	0.914	2.493	1.6714	3.7185	0.204	20.0541	7.528e-06	Imputed	RP11-736K20.6	ncRNA_intronic		11	86704019	rs11605035	T	C	0.173267	-0.284045	0.315268	0.367608	-0.900963
rs11606999	11	86704157	A	G	0.1467	0.9973	0.913	2.493	1.6714	3.7185	0.204	20.0531	7.532e-06	Imputed	RP11-736K20.6	ncRNA_intronic		11	86704157	rs11606999	A	G	0.173267	-0.284045	0.315268	0.367608	-0.900963
rs11607037	11	86704344	A	G	0.1467	0.9975	0.913	2.492	1.6707	3.717	0.204	20.0524	7.535e-06	Imputed	RP11-736K20.6	ncRNA_intronic		11	86704344	rs11607037	A	G	0.173267	-0.284045	0.315268	0.367608	-0.900963
rs10898566	11	86704510	T	G	0.1467	0.9978	0.913	2.492	1.6707	3.717	0.204	20.052	7.537e-06	Imputed	RP11-736K20.6	ncRNA_intronic		11	86704510	rs10898566	T	G	0.173267	-0.284045	0.315268	0.367608	-0.900963
rs10898565	11	86704475	T	C	0.1473	0.9975	0.913	2.492	1.6707	3.717	0.204	20.0509	7.541e-06	Imputed	RP11-736K20.6	ncRNA_intronic		11	86704475	rs10898565	T	C	0.174917	-0.292855	0.314418	0.351636	-0.93142
rs12999830	2	9826461	G	A	0.4155	0.9679	-0.7	0.497	0.3661	0.6748	0.156	20.0394	7.586e-06	Imputed	RP11-521D12.2	ncRNA_intronic		2	9826461	rs12999830	G	A	0.382838	0.407436	0.24268	0.0931704	1.67891
rs11240037	1	146894491	C	G	0.5498	0.997	-0.668	0.513	0.3831	0.687	0.149	20.0308	7.62e-06	Imputed	Y_RNA	intergenic		1	146894491	rs11240037	G	C	0.465347	-0.0102239	0.239021	0.965882	-0.042774
rs11240043	1	146909164	A	G	0.5508	0.9984	-0.668	0.513	0.3831	0.687	0.149	20.0301	7.623e-06	Imputed	OR13Z2P	intergenic		1	146909164	rs11240043	G	A	0.465347	-0.0102239	0.239021	0.965882	-0.042774
rs2075650	19	45395619	A	G	0.2536	0.9989	0.729	2.072	1.5054	2.8519	0.163	20.0043	7.727e-06	Imputed	TOMM40	intronic	3.2673e-05	19	45395619	rs2075650	A	G	0.168317	1.11089	0.286679	0.000106608	3.87504
rs34404554	19	45395909	C	G	0.2536	0.9988	0.728	2.071	1.5046	2.8505	0.163	19.9832	7.812e-06	Imputed	TOMM40	intronic	3.2673e-05	19	45395909	rs34404554	C	G	0.168317	1.11089	0.286679	0.000106608	3.87504
rs4600098	1	146892956	T	C	0.4464	0.9978	0.668	1.95	1.4561	2.6114	0.149	19.9819	7.818e-06	Imputed	Y_RNA	upstream		1	146892956	rs4600098	T	C	0.465347	-0.0102239	0.239021	0.965882	-0.042774
rs6684440	1	146903713	T	G	0.4457	0.9976	0.668	1.95	1.4561	2.6114	0.149	19.9804	7.824e-06	Imputed	Y_RNA	intergenic		1	146903713	rs6684440	T	G	0.465347	-0.0102239	0.239021	0.965882	-0.042774
rs4381253	1	146913621	A	G	0.4447	0.9993	0.668	1.95	1.4561	2.6114	0.149	19.9772	7.837e-06	Imputed	OR13Z2P	intergenic		1	146913621	rs4381253	A	G	0.465347	-0.0102239	0.239021	0.965882	-0.042774
rs6683579	1	146909375	A	G	0.4459	0.9982	0.668	1.95	1.4561	2.6114	0.149	19.9756	7.844e-06	Imputed	OR13Z2P	intergenic		1	146909375	rs6683579	A	G	0.465347	-0.0102239	0.239021	0.965882	-0.042774
rs6657222	1	146890082	T	A	0.4467	0.9993	0.668	1.95	1.4561	2.6114	0.149	19.974	7.85e-06	Imputed	OR13Z1P	upstream		1	146890082	rs6657222	T	A	0.463696	0.00232893	0.238216	0.9922	0.00977657
rs2883315	1	146893365	C	T	0.4463	0.998	0.668	1.95	1.4561	2.6114	0.149	19.9736	7.852e-06	Imputed	Y_RNA	intergenic		1	146893365	rs2883315	C	T	0.465347	-0.0102239	0.239021	0.965882	-0.042774
rs4339909	1	146889543	T	C	0.4468	0.9996	0.668	1.95	1.4561	2.6114	0.149	19.9733	7.853e-06	Genotyped	OR13Z1P	intergenic		1	146889543	rs4339909	T	C	0.463696	0.00232893	0.238216	0.9922	0.00977657
rs6696385	1	146918623	A	G	0.434	0.9898	0.676	1.966	1.4623	2.6431	0.151	19.9728	7.855e-06	Imputed	OR13Z2P	downstream		1	146918623	rs6696385	A	G	0.452145	-0.132813	0.240417	0.580656	-0.552427
rs11581799	1	146891144	G	A	0.4466	0.9989	0.668	1.95	1.4561	2.6114	0.149	19.9703	7.866e-06	Imputed	OR13Z1P	ncRNA_exonic		1	146891144	rs11581799	G	A	0.465347	-0.0102239	0.239021	0.965882	-0.042774
rs11556505	19	45396144	C	T	0.2535	0.999	0.728	2.07	1.5039	2.8492	0.163	19.9675	7.877e-06	Imputed	TOMM40	exonic	3.2673e-05	19	45396144	rs11556505	C	T	0.168317	1.11089	0.286679	0.000106608	3.87504
rs4375326	1	146891769	A	G	0.4466	0.9984	0.668	1.95	1.4561	2.6114	0.149	19.9673	7.878e-06	Imputed	Y_RNA	downstream		1	146891769	rs4375326	A	G	0.465347	-0.0102239	0.239021	0.965882	-0.042774
rs11576468	1	146916053	A	G	0.4447	0.9969	0.667	1.949	1.4525	2.6151	0.15	19.9217	8.068e-06	Imputed	OR13Z2P	intergenic		1	146916053	rs11576468	A	G	0.465347	-0.0102239	0.239021	0.965882	-0.042774
rs11589438	1	146916290	G	T	0.4447	0.9965	0.667	1.949	1.4525	2.6151	0.15	19.9101	8.117e-06	Imputed	OR13Z2P	intergenic		1	146916290	rs11589438	G	T	0.463576	-0.00211725	0.239427	0.992944	-0.008843
rs12742771	1	146916354	G	A	0.4447	0.9964	0.667	1.949	1.4525	2.6151	0.15	19.9073	8.129e-06	Imputed	OR13Z2P	upstream		1	146916354	rs12742771	G	A	0.465347	-0.0102239	0.239021	0.965882	-0.042774
rs11240050	1	146916516	G	A	0.4447	0.9962	0.667	1.949	1.4525	2.6151	0.15	19.9027	8.149e-06	Imputed	OR13Z2P	upstream		1	146916516	rs11240050	G	A	0.465347	-0.0102239	0.239021	0.965882	-0.042774
rs78581038	13	34591899	G	A	0.0859	0.9775	1.115	3.05	1.8685	4.9786	0.25	19.8961	8.177e-06	Imputed	RFC3	intergenic	0.032936	13	34591899	rs78581038	G	A	0.105611	-0.408862	0.424373	0.335322	-0.963449
rs12812878	12	8087178	G	T	0.2168	0.8946	-0.848	0.428	0.2949	0.6211	0.19	19.877	8.259e-06	Imputed	SLC2A3	intronic	0.00026895	12	8087178	rs12812878	G	T	0.241722	-0.611095	0.325092	0.0601405	-1.87976
rs6695692	1	146917284	T	C	0.4448	0.9953	0.667	1.948	1.4518	2.6138	0.15	19.8761	8.263e-06	Imputed	OR13Z2P	upstream		1	146917284	rs6695692	T	C	0.465347	-0.0102239	0.239021	0.965882	-0.042774
rs6688033	1	146917385	C	T	0.4448	0.995	0.667	1.948	1.4518	2.6138	0.15	19.8673	8.301e-06	Imputed	OR13Z2P	ncRNA_exonic		1	146917385	rs6688033	C	T	0.465347	-0.0102239	0.239021	0.965882	-0.042774
rs11234901	11	86704775	C	T	0.1466	0.9993	0.907	2.478	1.6613	3.6962	0.204	19.8542	8.358e-06	Genotyped	RP11-736K20.6	ncRNA_intronic		11	86704775	rs11234901	C	T	0.173267	-0.284045	0.315268	0.367608	-0.900963
rs6688244	1	146917589	C	G	0.4452	0.994	0.666	1.947	1.4511	2.6125	0.15	19.8496	8.378e-06	Imputed	OR13Z2P	ncRNA_exonic		1	146917589	rs6688244	C	G	0.465347	-0.0102239	0.239021	0.965882	-0.042774
rs6678706	1	146917617	G	A	0.4442	0.9942	0.666	1.947	1.4511	2.6125	0.15	19.829	8.469e-06	Imputed	OR13Z2P	ncRNA_exonic		1	146917617	rs6678706	G	A	0.465347	-0.0102239	0.239021	0.965882	-0.042774
rs11605694	11	86705382	T	C	0.1466	0.9966	0.907	2.476	1.66	3.6932	0.204	19.7811	8.684e-06	Imputed	RP11-736K20.6	ncRNA_intronic		11	86705382	rs11605694	T	C	0.173267	-0.284045	0.315268	0.367608	-0.900963
rs58619449	11	86705407	T	G	0.1466	0.9962	0.906	2.475	1.6593	3.6917	0.204	19.7697	8.736e-06	Imputed	RP11-736K20.6	ncRNA_intronic		11	86705407	rs58619449	T	G	0.173267	-0.284045	0.315268	0.367608	-0.900963
rs58370115	11	86705452	C	T	0.1466	0.9958	0.906	2.475	1.6593	3.6917	0.204	19.7578	8.79e-06	Imputed	RP11-736K20.6	ncRNA_intronic		11	86705452	rs58370115	C	T	0.173267	-0.284045	0.315268	0.367608	-0.900963
rs7127641	11	86701200	C	A	0.1467	0.9932	0.908	2.479	1.662	3.6976	0.204	19.7317	8.911e-06	Imputed	RP11-736K20.6	ncRNA_intronic		11	86701200	rs7127641	C	A	0.173267	-0.284045	0.315268	0.367608	-0.900963
rs61809265	1	183352863	C	T	0.0644	0.9178	-1.578	0.206	0.1025	0.4139	0.356	19.6945	9.086e-06	Imputed	NMNAT2	intronic	0.55247	1	183352863	rs61809265	C	T	0.0528053	0.0810151	0.529209	0.87833	0.153087
rs35519936	13	34647048	A	G	0.131	0.985	0.929	2.533	1.6783	3.8229	0.21	19.6469	9.315e-06	Imputed	VDAC1P12	intergenic		13	34647048	rs35519936	A	G	0.160066	-0.345794	0.343288	0.31379	-1.0073
rs34342646	19	45388130	G	A	0.261	0.9845	0.722	2.058	1.4952	2.8327	0.163	19.5993	9.55e-06	Imputed	PVRL2:CTB-129P6.4	ncRNA_intronic		19	45388130	rs34342646	G	A	0.173267	1.07001	0.286738	0.000190216	3.73167
rs10414043	19	45415713	G	A	0.2413	0.9892	0.727	2.07	1.501	2.8548	0.164	19.5625	9.736e-06	Imputed	APOC1	intergenic	3.2409e-07	19	45415713	rs10414043	G	A	0.141914	1.43335	0.289363	7.2901e-07	4.95347
rs72639166	11	86706735	T	C	0.1468	0.9885	0.904	2.47	1.656	3.6842	0.204	19.5605	9.746e-06	Imputed	RP11-736K20.6	ncRNA_intronic		11	86706735	rs72639166	T	C	0.171617	-0.277473	0.317406	0.382016	-0.874187
rs7256200	19	45415935	G	T	0.2412	0.9883	0.727	2.069	1.4973	2.859	0.165	19.5379	9.862e-06	Imputed	APOC1	intergenic	3.2409e-07	19	45415935	rs7256200	G	T	0.141914	1.43335	0.289363	7.2901e-07	4.95347

## Sheet: S3. MCI vs. NC
Supplementary Table 3. Top (P<1x10-5) results from GWAS analyses of variables MCI (mild cognitive impairment) vs. NC (normal cognition)
EMIF-AD MBD																		ADNI
ID	chr	pos	noneffectAllele	effectAllele	FREQ	RSQR	EFFECT	OR	lower.CI	upper.CI	STDERR	WALDCHISQ	PVALUE	Genotyped	nearestGene	func	Pgene	chr	pos	marker	rsid	effectallele	otherallele	eaf	beta	se	p	z	n
rs153308	5	76089705	G	T	0.389	0.9924	-0.678	0.508	0.3861	0.6684	0.14	23.4981	1.25e-06	Imputed	snoU13	intergenic		5	76089705	5:76089705:G:A	rs153308	T	G	0.411348	0.0767188	0.117059	0.51222	0.655384	705
rs153307	5	76089635	C	T	0.388	0.9935	-0.673	0.51	0.3876	0.671	0.14	23.2134	1.45e-06	Imputed	snoU13	intergenic		5	76089635	5:76089635:C:T	rs153307	T	C	0.408511	0.0602686	0.116739	0.605667	0.516268	705
rs61838690	1	247494350	T	G	0.1621	0.8867	-0.959	0.383	0.2588	0.5668	0.2	22.9141	1.694e-06	Imputed	ZNF496	intronic	0.061627	1	247494350	1:247494350:T:G	rs61838690	G	T	0.133523	-0.174066	0.16562	0.29326	-1.051	704
rs4373814	10	18419972	G	C	0.4235	0.9804	0.653	1.922	1.4694	2.514	0.137	22.8797	1.725e-06	Imputed	CACNB2	intergenic	0.0028255	10	18419972	10:18419972:G:C	rs4373814	C	G	0.438298	0.0272963	0.115767	0.813598	0.235787	705
rs250762	5	76089148	T	A	0.3885	0.9938	-0.667	0.513	0.3899	0.675	0.14	22.8169	1.782e-06	Imputed	snoU13	intergenic		5	76089148	5:76089148:T:A	rs250762	A	T	0.408511	0.0602686	0.116739	0.605667	0.516268	705
rs11596960	10	18420326	G	A	0.4233	0.9839	0.651	1.918	1.4692	2.5039	0.136	22.7801	1.816e-06	Imputed	CACNB2	intergenic	0.0028255	10	18420326	10:18420326:G:A	rs11596960	A	G	0.437589	0.0212578	0.115617	0.854121	0.183863	705
rs12770520	10	18425442	A	G	0.4218	0.9867	0.648	1.912	1.4646	2.4961	0.136	22.5555	2.042e-06	Imputed	CACNB2	intergenic	0.0028255	10	18425442	10:18425442:A:G	rs12770520	G	A	0.436879	0.0180812	0.115861	0.875987	0.156059	705
rs11012783	10	18425418	A	G	0.3855	0.985	0.656	1.927	1.4703	2.5255	0.138	22.5284	2.071e-06	Imputed	CACNB2	intergenic	0.0028255	10	18425418	10:18425418:A:G	rs11012783	G	A	0.397163	0.119185	0.118282	0.31363	1.00763	705
rs2357790	10	18423380	T	C	0.4226	0.9866	0.648	1.912	1.4617	2.5009	0.137	22.5258	2.073e-06	Imputed	CACNB2	intergenic	0.0028255	10	18423380	10:18423380:T:C	rs2357790	C	T	0.438298	0.00128258	0.115698	0.991155	0.0110856	705
rs460823	5	76090621	A	G	0.3888	0.9948	-0.661	0.516	0.3929	0.6776	0.139	22.4582	2.148e-06	Imputed	snoU13	intergenic		5	76090621	5:76090621:A:G	rs460823	G	A	0.408511	0.0602686	0.116739	0.605667	0.516268	705
rs12570727	10	18425519	G	A	0.3835	0.9848	0.652	1.92	1.465	2.5163	0.138	22.2918	2.342e-06	Imputed	CACNB2	intergenic	0.0028255	10	18425519	10:18425519:G:A	rs12570727	A	G	0.395035	0.132935	0.118707	0.262774	1.11986	705
rs458124	5	76090951	G	A	0.3894	0.9948	-0.656	0.519	0.3952	0.6815	0.139	22.2286	2.42e-06	Imputed	snoU13	intergenic		5	76090951	5:76090951:G:A	rs458124	A	G	0.411348	0.0767188	0.117059	0.51222	0.655384	705
rs670071	5	76091596	G	C	0.3887	0.9962	-0.657	0.518	0.3945	0.6802	0.139	22.2271	2.422e-06	Imputed	snoU13	intergenic		5	76091596	5:76091596:G:C	rs670071	C	G	0.408511	0.0602686	0.116739	0.605667	0.516268	705
rs406171	5	76092051	C	G	0.3888	0.9971	-0.655	0.519	0.3952	0.6815	0.139	22.1277	2.551e-06	Imputed	snoU13	intergenic		5	76092051	5:76092051:C:G	rs406171	G	C	0.408511	0.0602686	0.116739	0.605667	0.516268	705
rs463466	5	76092225	A	G	0.3894	0.9967	-0.652	0.521	0.3968	0.6842	0.139	21.9579	2.787e-06	Imputed	snoU13	intergenic		5	76092225	5:76092225:A:G	rs463466	G	A	0.411348	0.0767188	0.117059	0.51222	0.655384	705
rs615599	5	76093158	C	G	0.3888	0.9995	-0.65	0.522	0.3975	0.6855	0.139	21.8664	2.923e-06	Imputed	snoU13	intergenic		5	76093158	5:76093158:C:G	rs615599	G	C	0.408511	0.0602686	0.116739	0.605667	0.516268	705
rs615986	5	76093207	C	T	0.3888	0.9997	-0.65	0.522	0.3975	0.6855	0.139	21.8514	2.946e-06	Genotyped	snoU13	intergenic		5	76093207	5:76093207:C:T	rs615986	T	C	0.408511	0.0602686	0.116739	0.605667	0.516268	705
rs465629	5	76093345	A	T	0.3888	0.9994	-0.65	0.522	0.3975	0.6855	0.139	21.8432	2.959e-06	Imputed	snoU13	intergenic		5	76093345	5:76093345:A:G	rs465629	T	A	0.408511	0.0602686	0.116739	0.605667	0.516268	705
rs12572659	10	18425999	T	C	0.4266	0.9869	0.636	1.889	1.447	2.466	0.136	21.8384	2.966e-06	Imputed	CACNB2	intergenic	0.0028255	10	18425999	10:18425999:T:C	rs12572659	C	T	0.441595	0.0357037	0.116058	0.758358	0.307637	702
rs4793501	17	68718734	C	T	0.6067	0.9994	0.618	1.856	1.4273	2.4135	0.134	21.4346	3.661e-06	Genotyped	RP11-238F2.1	intergenic		17	68718734	17:68718734:C:T	rs4793501	C	T	0.409929	-0.00551712	0.115936	0.962045	-0.0475877	705
rs7895735	10	18419126	C	T	0.4239	0.9748	0.635	1.887	1.4426	2.4682	0.137	21.4178	3.693e-06	Imputed	CACNB2	intergenic	0.0028255	10	18419126	10:18419126:C:T	rs7895735	T	C	0.437589	0.0238614	0.115944	0.836947	0.2058	705
rs2840320	10	18434190	C	G	0.4308	0.9828	0.607	1.834	1.4131	2.3802	0.133	20.9031	4.831e-06	Imputed	CACNB2	intronic	0.0028255	10	18434190	10:18434190:C:G	rs2840320	G	C	0.451773	0.0452092	0.11515	0.694606	0.392612	705
rs4885783	13	82422243	C	T	0.7436	0.9885	0.715	2.044	1.4996	2.7859	0.158	20.372	6.376e-06	Imputed	PTMAP5	intergenic		13	82422243	13:82422243:C:T	rs4885783	C	T	0.255319	-0.175686	0.131741	0.182344	-1.33357	705
rs9318806	13	82425463	C	T	0.2563	0.9884	-0.714	0.489	0.3588	0.6665	0.158	20.3707	6.38e-06	Imputed	PTMAP5	intergenic		13	82425463	13:82425463:C:T	rs9318806	T	C	0.255319	-0.175686	0.131741	0.182344	-1.33357	705
rs4885784	13	82422295	A	G	0.7436	0.9885	0.715	2.044	1.4996	2.7859	0.158	20.3701	6.382e-06	Imputed	PTMAP5	intergenic		13	82422295	13:82422295:A:G	rs4885784	A	G	0.255319	-0.175686	0.131741	0.182344	-1.33357	705
rs4242978	13	82422553	T	A	0.7436	0.9884	0.715	2.043	1.4989	2.7846	0.158	20.3678	6.39e-06	Imputed	PTMAP5	intergenic		13	82422553	13:82422553:T:A	rs4242978	T	A	0.255319	-0.175686	0.131741	0.182344	-1.33357	705
rs9318807	13	82425938	G	A	0.2563	0.9884	-0.714	0.49	0.3595	0.6679	0.158	20.3646	6.4e-06	Imputed	PTMAP5	intergenic		13	82425938	13:82425938:G:A	rs9318807	A	G	0.255319	-0.175686	0.131741	0.182344	-1.33357	705
rs9531260	13	82429912	G	A	0.7437	0.9883	0.713	2.041	1.4974	2.7819	0.158	20.3357	6.498e-06	Imputed	PTMAP5	intergenic		13	82429912	13:82429912:G:A	rs9531260	G	A	0.255319	-0.175686	0.131741	0.182344	-1.33357	705
rs7337937	13	82419417	G	A	0.7421	0.988	0.71	2.034	1.4923	2.7723	0.158	20.1055	7.329e-06	Imputed	PTMAP5	intergenic		13	82419417	13:82419417:G:A	rs7337937	G	A	0.256028	-0.184979	0.131621	0.159903	-1.4054	705
rs9531257	13	82419361	T	C	0.7421	0.9881	0.71	2.034	1.4923	2.7723	0.158	20.1048	7.331e-06	Imputed	PTMAP5	intergenic		13	82419361	13:82419361:T:C	rs9531257	T	C	0.256028	-0.184979	0.131621	0.159903	-1.4054	705
rs7332541	13	82421775	A	C	0.742	0.9878	0.709	2.033	1.4916	2.771	0.158	20.0906	7.386e-06	Imputed	PTMAP5	intergenic		13	82421775	13:82421775:A:C	rs7332541	A	C	0.256028	-0.184979	0.131621	0.159903	-1.4054	705
rs1999790	13	82415850	T	C	0.7418	0.9877	0.707	2.028	1.4879	2.7641	0.158	19.935	8.012e-06	Imputed	PTMAP5	intergenic		13	82415850	13:82415850:T:C	rs1999790	T	C	0.256028	-0.184979	0.131621	0.159903	-1.4054	705
rs9565699	13	82430824	C	T	0.7442	0.9883	0.704	2.022	1.4835	2.756	0.158	19.8429	8.407e-06	Imputed	PTMAP5	intergenic		13	82430824	13:82430824:C:T	rs9565699	C	T	0.252841	-0.182007	0.132868	0.17074	-1.36983	704
rs9545886	13	82434210	G	T	0.7443	0.9866	0.703	2.02	1.482	2.7532	0.158	19.78	8.689e-06	Imputed	PTMAP5	intergenic		13	82434210	13:82434210:G:T	rs9545886	G	T	0.253901	-0.171183	0.132271	0.195605	-1.29418	705
rs1331330	10	18435016	C	T	0.4315	0.9841	0.589	1.801	1.3904	2.3328	0.132	19.7741	8.716e-06	Imputed	CACNB2	intronic	0.0028255	10	18435016	10:18435016:C:T	rs1331330	T	C	0.451064	0.0313588	0.115415	0.785849	0.271705	705
rs10828277	10	18443726	T	C	0.4332	0.996	0.579	1.784	1.38	2.3062	0.131	19.523	9.94e-06	Imputed	CACNB2	intronic	0.0028255	10	18443726	10:18443726:T:A	rs10828277	C	T	0.457447	0.0800412	0.114713	0.485334	0.69775	705
rs2509149	11	69944050	A	G	0.2472	0.9186	0.707	2.029	1.4828	2.7764	0.16	19.5181	9.965e-06	Imputed	ANO1	intronic	0.029328	11	69944050	11:69944050:A:G	rs2509149	G	A	0.255319	-0.157213	0.129384	0.224335	-1.21508	705

## Sheet: S4. AMYLOIDstatus_allDX
Supplementary Table 4. Top (P<1x10-5) results from GWAS analyses of variable AMYLOIDstatus across all diagnostic groups
EMIF-AD MBD																		ADNI
ID	chr	pos	noneffectAllele	effectAllele	FREQ	RSQR	EFFECT	OR	lower.CI	upper.CI	STDERR	WALDCHISQ	PVALUE	Genotyped	nearestGene	func	Pgene	chr	pos	rsid	otherallele	effectallele	eaf	beta	se	p	z	n	Pgene
rs429358	19	45411941	T	C	0.2968	0.9957	1.734	5.664	4.0909	7.842	0.166	108.636	1.95e-25	Imputed	APOE	exonic	1.126e-18	19	45411941	rs429358	T	C	0.239703	2.06822	0.213938	4.14789e-22	9.6674	607	4.5091e-15
rs6857	19	45392254	C	T	0.2991	1	1.577	4.838	3.5357	6.62	0.16	97.1208	6.522e-23	Genotyped	PVRL2:CTB-129P6.4	ncRNA_intronic		19	45392254	rs6857	C	T	0.243506	1.62092	0.187527	5.44345e-18	8.64367	616
rs769449	19	45410002	G	A	0.2411	1	1.691	5.423	3.8408	7.6569	0.176	92.1172	8.169e-22	Genotyped	APOE	intronic	1.126e-18	19	45410002	rs769449	G	A	0.186893	1.92062	0.231523	1.08034e-16	8.29561	618	4.5091e-15
rs12721051	19	45422160	C	G	0.3258	0.9956	1.45	4.265	3.1724	5.7339	0.151	91.9575	8.856e-22	Imputed	APOC1	UTR3	1.6522e-17	19	45422160	rs12721051	C	G	0.263754	1.78613	0.190623	7.25524e-21	9.36997	618	7.6381e-16
rs56131196	19	45422846	G	A	0.326	1	1.44	4.221	3.1397	5.6748	0.151	91.1934	1.303e-21	Genotyped	APOC1	downstream	1.6522e-17	19	45422846	rs56131196	G	A	0.264563	1.76614	0.189414	1.11763e-20	9.32426	618	7.6381e-16
rs4420638	19	45422946	A	G	0.326	1	1.44	4.221	3.1397	5.6748	0.151	91.1934	1.303e-21	Genotyped	APOC1	downstream	1.6522e-17	19	45422946	rs4420638	A	G	0.264563	1.76614	0.189414	1.11763e-20	9.32426	618	7.6381e-16
rs7256200	19	45415935	G	T	0.2412	0.9883	1.682	5.378	3.809	7.5934	0.176	91.1813	1.311e-21	Imputed	APOC1	intergenic	1.6522e-17	19	45415935	rs7256200	G	T	0.189627	1.81567	0.223438	4.43518e-16	8.12605	617	7.6381e-16
rs10414043	19	45415713	G	A	0.2413	0.9892	1.68	5.367	3.8012	7.5778	0.176	91.1073	1.361e-21	Imputed	APOC1	intergenic	1.6522e-17	19	45415713	rs10414043	G	A	0.189627	1.81567	0.221926	2.80524e-16	8.18142	617	7.6381e-16
rs34404554	19	45395909	C	G	0.2536	0.9988	1.529	4.611	3.3304	6.3841	0.166	84.8591	3.204e-20	Imputed	TOMM40	intronic	1.872e-14	19	45395909	rs34404554	C	G	0.201456	1.43557	0.193283	1.10826e-13	7.42731	618	2.1941e-14
rs2075650	19	45395619	A	G	0.2536	0.9989	1.528	4.608	3.3282	6.3799	0.166	84.7994	3.302e-20	Imputed	TOMM40	intronic	1.872e-14	19	45395619	rs2075650	A	G	0.201456	1.43557	0.193283	1.10826e-13	7.42731	618	2.1941e-14
rs11556505	19	45396144	C	T	0.2535	0.999	1.527	4.606	3.3268	6.3771	0.166	84.7663	3.358e-20	Imputed	TOMM40	exonic	1.872e-14	19	45396144	rs11556505	C	T	0.201783	1.42922	0.192576	1.15732e-13	7.42158	617	2.1941e-14
rs111789331	19	45427125	T	A	0.2715	0.9642	1.475	4.369	3.1742	6.0135	0.163	81.4832	1.768e-19	Imputed	APOC1P1	intergenic		19	45427125	rs111789331	T	A	0.21521	1.6608	0.199774	9.29962e-17	8.3134	618
rs12972970	19	45387596	G	A	0.2555	0.9837	1.488	4.426	3.203	6.1159	0.165	81.4515	1.796e-19	Imputed	PVRL2:CTB-129P6.4	ncRNA_intronic		19	45387596	rs12972970	G	A	0.202265	1.38189	0.190477	4.01956e-13	7.2549	618
rs12972156	19	45387459	C	G	0.2553	0.9825	1.488	4.427	3.2038	6.1173	0.165	81.3935	1.85e-19	Imputed	PVRL2:CTB-129P6.4	ncRNA_intronic		19	45387459	rs12972156	C	G	0.202265	1.38189	0.190477	4.01956e-13	7.2549	618
rs66626994	19	45428234	G	A	0.2697	0.9519	1.482	4.401	3.1849	6.0814	0.165	80.7778	2.526e-19	Imputed	APOC1P1	intergenic		19	45428234	rs66626994	G	A	0.213592	1.69855	0.202378	4.74119e-17	8.39294	618
rs12721046	19	45421254	G	A	0.2688	0.9864	1.452	4.27	3.1084	5.8658	0.162	80.7273	2.591e-19	Imputed	APOC1	intronic	1.6522e-17	19	45421254	rs12721046	G	A	0.213592	1.62873	0.198819	2.56873e-16	8.19202	618	7.6381e-16
rs59007384	19	45396665	G	T	0.3302	0.9996	1.304	3.683	2.7665	4.9032	0.146	79.3027	5.329e-19	Genotyped	TOMM40	intronic	1.872e-14	19	45396665	rs59007384	G	T	0.279126	1.26517	0.16417	1.29322e-14	7.70649	618	2.1941e-14
rs438811	19	45416741	C	T	0.3434	0.9868	1.326	3.767	2.813	5.0446	0.149	79.0022	6.204e-19	Imputed	APOC1	upstream	1.6522e-17	19	45416741	rs438811	C	T	0.293689	1.25525	0.164036	1.97456e-14	7.65227	618	7.6381e-16
rs5117	19	45418790	T	C	0.3407	0.9835	1.33	3.78	2.8171	5.0719	0.15	78.8996	6.535e-19	Imputed	APOC1	intronic	1.6522e-17	19	45418790	rs5117	T	C	0.292345	1.27414	0.166028	1.66438e-14	7.67421	614	7.6381e-16
rs71352238	19	45394336	T	C	0.2585	0.9989	1.417	4.124	3.0139	5.643	0.16	78.0179	1.021e-18	Imputed	TOMM40	intronic	1.872e-14	19	45394336	rs71352238	T	C	0.202265	1.37401	0.190265	5.13849e-13	7.22159	618	2.1941e-14
rs483082	19	45416178	G	T	0.3426	0.9886	1.314	3.723	2.7801	4.9857	0.149	77.9941	1.034e-18	Imputed	APOC1	intergenic	1.6522e-17	19	45416178	rs483082	G	T	0.293689	1.24319	0.163696	3.09003e-14	7.59449	618	7.6381e-16
rs34342646	19	45388130	G	A	0.261	0.9845	1.388	4.006	2.9276	5.4816	0.16	75.6354	3.412e-18	Imputed	PVRL2:CTB-129P6.4	ncRNA_intronic		19	45388130	rs34342646	G	A	0.203883	1.33673	0.187677	1.05976e-12	7.12251	618
rs184017	19	45394969	T	G	0.3401	0.998	1.203	3.33	2.5259	4.39	0.141	73.307	1.11e-17	Imputed	TOMM40	intronic	1.872e-14	19	45394969	rs184017	T	G	0.28363	1.17899	0.160715	2.20306e-13	7.33586	617	2.1941e-14
rs157582	19	45396219	C	T	0.3384	1	1.203	3.33	2.5259	4.39	0.141	73.1634	1.193e-17	Genotyped	TOMM40	intronic	1.872e-14	19	45396219	rs157582	C	T	0.283981	1.19223	0.161002	1.31044e-13	7.40511	618	2.1941e-14
rs157581	19	45395714	T	C	0.3406	0.9977	1.201	3.324	2.5263	4.3735	0.14	73.1114	1.225e-17	Imputed	TOMM40	exonic	1.872e-14	19	45395714	rs157581	T	C	0.28479	1.21073	0.16169	6.99567e-14	7.48795	618	2.1941e-14
rs283815	19	45390333	A	G	0.3432	0.9999	1.183	3.263	2.48	4.2933	0.14	71.7833	2.402e-17	Genotyped	PVRL2:CTB-129P6.4	ncRNA_intronic		19	45390333	rs283815	A	G	0.283172	1.21007	0.161728	7.31412e-14	7.48211	618
rs10119	19	45406673	G	A	0.384	0.9544	1.118	3.06	2.3348	4.0104	0.138	65.7483	5.124e-16	Imputed	TOMM40	UTR3	1.872e-14	19	45406673	rs10119	G	A	0.367909	1.16019	0.151994	2.29081e-14	7.63315	617	2.1941e-14
rs34095326	19	45395844	G	A	0.1974	0.9792	1.403	4.068	2.8812	5.7437	0.176	63.3838	1.701e-15	Imputed	TOMM40	intronic	1.872e-14	19	45395844	rs34095326	G	A	0.157767	1.22893	0.202156	1.20834e-09	6.07913	618	2.1941e-14
rs75627662	19	45413576	C	T	0.285	0.9929	1.192	3.294	2.4453	4.4372	0.152	61.6143	4.178e-15	Imputed	APOE	downstream	1.126e-18	19	45413576	rs75627662	C	T	0.239482	1.0117	0.164933	8.57101e-10	6.13397	618	4.5091e-15
rs157580	19	45395266	G	A	0.6908	0.9993	0.679	1.972	1.5314	2.5393	0.129	27.8394	1.318e-07	Genotyped	TOMM40	intronic	1.872e-14	19	45395266	rs157580	A	G	0.355754	-0.4617	0.129378	0.000358886	-3.56861	617	2.1941e-14
rs157595	19	45425460	A	G	0.6769	0.9653	0.697	2.008	1.5472	2.606	0.133	27.4303	1.629e-07	Imputed	APOC1	intergenic	1.6522e-17	19	45425460	rs157595	G	A	0.372977	-0.443944	0.123606	0.000328653	-3.5916	618	7.6381e-16
rs439401	19	45414451	T	C	0.689	0.9999	0.684	1.981	1.5264	2.571	0.133	26.3372	2.867e-07	Genotyped	APOE	intergenic	1.126e-18	19	45414451	rs439401	C	T	0.350324	-0.398449	0.125377	0.00148293	-3.178	618	4.5091e-15
rs584007	19	45416478	A	G	0.6906	0.9909	0.686	1.986	1.5273	2.5825	0.134	26.1857	3.101e-07	Imputed	APOC1	intergenic	1.6522e-17	19	45416478	rs584007	G	A	0.347896	-0.395577	0.126454	0.00175856	-3.12824	618	7.6381e-16
rs2440464	15	100889179	A	G	0.3556	0.9829	-0.633	0.531	0.4156	0.6784	0.125	25.7494	3.887e-07	Imputed	SPATA41	ncRNA_exonic		15	100889179	rs2440464	A	G	0.34466	0.0624541	0.127895	0.625322	0.488322	618
rs2256810	8	14646209	T	C	0.2793	0.9736	0.691	1.996	1.526	2.6108	0.137	25.5831	4.237e-07	Imputed	SGCZ	intronic	0.074316	8	14646209	rs2256810	T	C	0.211974	-0.0202374	0.151327	0.893614	-0.133732	618	0.13419
rs1867947	8	135269179	T	C	0.1707	0.981	-0.801	0.449	0.3275	0.6156	0.161	24.8137	6.315e-07	Imputed	RP11-513H8.1	ncRNA_intronic		8	135269179	rs1867947	T	C	0.200162	0.0745867	0.147906	0.614061	0.504285	617
rs4344112	8	135269708	T	C	0.1762	0.9887	-0.78	0.458	0.336	0.6242	0.158	24.2743	8.355e-07	Imputed	RP11-513H8.1	ncRNA_intronic		8	135269708	rs4344112	T	C	0.203074	0.0457429	0.147491	0.756453	0.310141	618
rs6859	19	45382034	A	G	0.5026	0.9958	-0.599	0.55	0.4322	0.6999	0.123	23.8436	1.045e-06	Genotyped	PVRL2	UTR3	1.2898e-07	19	45382034	rs6859	G	A	0.45712	0.424759	0.121509	0.000472839	3.49569	618	0.00016768
rs8032517	15	100882810	G	T	0.614	0.9984	0.585	1.795	1.416	2.2754	0.121	23.4785	1.263e-06	Genotyped	ADAMTS17	upstream	0.0066591	15	100882810	rs8032517	T	G	0.381877	0.0613536	0.12637	0.627317	0.485507	618	0.82266
rs12909390	15	100882944	G	T	0.6278	0.9854	0.592	1.807	1.4227	2.2951	0.122	23.3612	1.343e-06	Imputed	ADAMTS17	upstream	0.0066591	15	100882944	rs12909390	T	G	0.363857	0.046565	0.128817	0.71774	0.361481	617	0.82266
rs4286980	8	135269776	T	G	0.1758	0.9856	-0.764	0.466	0.3419	0.6352	0.158	23.3221	1.37e-06	Imputed	RP11-513H8.1	ncRNA_intronic		8	135269776	rs4286980	T	G	0.203074	0.0457429	0.147491	0.756453	0.310141	618
rs4285522	8	135269827	A	G	0.1757	0.9849	-0.764	0.466	0.3419	0.6352	0.158	23.2862	1.396e-06	Imputed	RP11-513H8.1	ncRNA_intronic		8	135269827	rs4285522	A	G	0.203074	0.0457429	0.147491	0.756453	0.310141	618
rs440446	19	45409167	C	G	0.6997	0.9936	0.625	1.868	1.4478	2.4101	0.13	23.2503	1.422e-06	Imputed	APOE	exonic	1.126e-18	19	45409167	rs440446	G	C	0.345469	-0.396653	0.127413	0.00185115	-3.11313	618	4.5091e-15
rs12915247	15	100883366	C	A	0.6266	0.9915	0.586	1.797	1.4148	2.2824	0.122	23.1932	1.465e-06	Imputed	ADAMTS17	intergenic	0.0066591	15	100883366	rs12915247	A	C	0.364887	0.0536003	0.127968	0.675321	0.418857	618	0.82266
rs11846307	14	53447505	G	A	0.2496	0.9818	0.683	1.979	1.4982	2.6141	0.142	23.0389	1.588e-06	Imputed	FERMT2	intergenic	1.0349e-06	14	53447505	rs11846307	G	A	0.243922	0.235966	0.141057	0.0943571	1.67285	617	0.23781
rs8021135	14	53450648	A	G	0.291	0.9811	0.636	1.89	1.4563	2.4529	0.133	22.9923	1.627e-06	Imputed	RP11-368P15.1	intergenic		14	53450648	rs8021135	A	G	0.280744	0.246364	0.135076	0.0681669	1.8239	618
rs8022114	14	53450950	G	A	0.251	0.9856	0.678	1.97	1.4914	2.6022	0.142	22.8476	1.754e-06	Imputed	RP11-368P15.1	intergenic		14	53450950	rs8022114	G	A	0.246353	0.235397	0.140339	0.0934751	1.67734	617
rs11846433	14	53447797	G	A	0.2506	0.9818	0.679	1.971	1.4922	2.6035	0.142	22.7856	1.811e-06	Imputed	FERMT2	intergenic	1.0349e-06	14	53447797	rs11846433	G	A	0.244733	0.247352	0.140643	0.0786243	1.75872	617	0.23781
rs11858287	15	100888386	C	T	0.6259	0.9836	0.579	1.785	1.4054	2.2672	0.122	22.6112	1.983e-06	Imputed	SPATA41	ncRNA_intronic		15	100888386	rs11858287	T	C	0.36246	0.0394464	0.127642	0.757291	0.30904	618
rs41289512	19	45351516	C	G	0.0798	0.8234	1.352	3.865	2.2108	6.7569	0.285	22.4819	2.121e-06	Imputed	PVRL2	intronic	1.2898e-07	19	45351516	rs41289512	C	G	0.0558252	0.8631	0.307267	0.00497021	2.80896	618	0.00016768
rs567750	5	179306490	A	G	0.037	0.9883	1.732	5.653	2.7535	11.6058	0.367	22.2642	2.376e-06	Imputed	TBC1D9B	intronic	0.0035146	5	179306490	rs567750	A	G	0.0339806	0.197896	0.359323	0.581807	0.550747	618	0.88048
rs12889986	14	53456603	A	G	0.7562	0.9991	-0.659	0.517	0.3929	0.6802	0.14	22.0663	2.634e-06	Genotyped	RP11-368P15.1	intergenic		14	53456603	rs12889986	G	A	0.241909	0.16325	0.141369	0.248181	1.15478	618
rs281299	15	47686081	C	T	0.6297	0.8613	-0.602	0.548	0.4264	0.7043	0.128	22.0462	2.662e-06	Imputed	SEMA6D:CTD-2050N2.1	ncRNA_intronic		15	47686081	rs281299	T	C	0.380259	0.0308585	0.124225	0.803819	0.248407	618
rs72813746	5	179297268	G	A	0.0365	1	1.716	5.564	2.7101	11.4231	0.367	21.8554	2.94e-06	Genotyped	TBC1D9B	exonic	0.0035146	5	179297268	rs72813746	G	A	0.0332792	0.239776	0.365211	0.511476	0.656542	616	0.88048
rs61739270	5	179302921	C	T	0.0365	1	1.716	5.564	2.7101	11.4231	0.367	21.8552	2.94e-06	Genotyped	TBC1D9B	exonic	0.0035146	5	179302921	rs61739270	C	T	0.0331715	0.242537	0.365152	0.506556	0.66421	618	0.88048
rs11630467	15	47573957	A	C	0.254	0.6323	0.8	2.227	1.5897	3.1198	0.172	21.7791	3.059e-06	Imputed
rs11630467	15	47573957	A	C	0.254	0.6323	0.8	2.227	1.5897	3.1198	0.172	21.7791	3.059e-06	Imputed
rs17079730	5	179306333	A	G	0.0365	0.9956	1.716	5.563	2.7043	11.4435	0.368	21.7737	3.068e-06	Imputed	TBC1D9B	intronic	0.0035146	5	179306333	rs17079730	A	G	0.0332792	0.248468	0.364967	0.496001	0.680795	616	0.88048
rs2358078	14	53457820	A	G	0.7569	0.9959	-0.654	0.52	0.3944	0.6855	0.141	21.6759	3.228e-06	Imputed	RP11-368P15.1	intergenic		14	53457820	rs2358078	G	A	0.2411	0.173399	0.14146	0.220282	1.22578	618
rs4581088	8	135269674	G	A	0.167	0.997	-0.747	0.474	0.3464	0.6486	0.16	21.6759	3.228e-06	Genotyped	RP11-513H8.1	ncRNA_intronic		8	135269674	rs4581088	G	A	0.193366	0.0657417	0.150733	0.66273	0.436147	618
rs6983833	8	135268372	G	T	0.1635	0.9855	-0.751	0.472	0.3429	0.6497	0.163	21.3122	3.902e-06	Imputed	RP11-513H8.1	ncRNA_intronic		8	135268372	rs6983833	G	T	0.18932	0.0426409	0.15241	0.779649	0.279777	618
rs1038026	19	45405062	A	G	0.3797	0.9948	-0.541	0.582	0.4627	0.732	0.117	21.285	3.958e-06	Imputed	TOMM40	UTR3	1.872e-14	19	45405062	rs1038026	A	G	0.384304	-0.64586	0.131255	8.62656e-07	-4.92063	618	2.1941e-14
rs7259620	19	45407788	G	A	0.3779	0.9913	-0.54	0.583	0.4635	0.7333	0.117	21.2389	4.055e-06	Imputed	TOMM40	downstream	1.872e-14	19	45407788	rs7259620	G	A	0.377023	-0.653429	0.130866	5.94153e-07	-4.99311	618	2.1941e-14
rs1038025	19	45404972	T	C	0.3795	0.9958	-0.539	0.583	0.4635	0.7333	0.117	21.1601	4.225e-06	Imputed	TOMM40	UTR3	1.872e-14	19	45404972	rs1038025	T	C	0.38374	-0.633537	0.130962	1.3145e-06	-4.83755	615	2.1941e-14
rs741780	19	45404431	T	C	0.3795	0.9974	-0.539	0.583	0.4635	0.7333	0.117	21.1593	4.226e-06	Imputed	TOMM40	intronic	1.872e-14	19	45404431	rs741780	T	C	0.382686	-0.640862	0.130918	9.82422e-07	-4.89513	618	2.1941e-14
rs760136	19	45403858	A	G	0.3795	0.9985	-0.539	0.584	0.4643	0.7345	0.117	21.158	4.229e-06	Imputed	TOMM40	intronic	1.872e-14	19	45403858	rs760136	A	G	0.382686	-0.640862	0.130918	9.82422e-07	-4.89513	618	2.1941e-14
rs1160985	19	45403412	C	T	0.3795	0.9994	-0.538	0.584	0.4643	0.7345	0.117	21.1553	4.235e-06	Genotyped	TOMM40	intronic	1.872e-14	19	45403412	rs1160985	C	T	0.382686	-0.640862	0.130918	9.82422e-07	-4.89513	618	2.1941e-14
rs11623113	14	53401147	T	C	0.7433	0.9931	-0.635	0.53	0.4028	0.6973	0.14	20.7213	5.312e-06	Imputed	FERMT2	intronic	1.0349e-06	14	53401147	rs11623113	C	T	0.26699	0.150789	0.136474	0.269206	1.10489	618	0.23781
rs75099760	7	13184752	T	C	0.05	0.9905	-1.291	0.275	0.1567	0.4826	0.287	20.2017	6.969e-06	Imputed	AC011288.2	ncRNA_intronic		7	13184752	rs75099760	T	C	0.0420712	0.178339	0.309263	0.564171	0.576658	618
rs77965045	7	13184977	C	G	0.05	0.9905	-1.291	0.275	0.1567	0.4826	0.287	20.1965	6.988e-06	Imputed	AC011288.2	ncRNA_intronic		7	13184977	rs77965045	C	G	0.0420712	0.178339	0.309263	0.564171	0.576658	618
rs8011220	14	53404770	C	A	0.7425	0.9923	-0.626	0.535	0.4074	0.7025	0.139	20.1773	7.059e-06	Imputed	FERMT2	intronic	1.0349e-06	14	53404770	rs8011220	A	C	0.268608	0.164099	0.136644	0.229781	1.20092	618	0.23781
rs11157938	14	53463049	C	A	0.5322	0.983	-0.528	0.59	0.4682	0.7435	0.118	20.1485	7.166e-06	Imputed	RP11-368P15.1	intergenic		14	53463049	rs11157938	A	C	0.495146	0.0117167	0.120342	0.922439	0.0973616	618
rs59498775	7	13178579	A	G	0.0498	0.9909	-1.29	0.275	0.1567	0.4826	0.287	20.1384	7.204e-06	Imputed	AC011288.2	ncRNA_intronic		7	13178579	rs59498775	A	G	0.0420712	0.178339	0.309263	0.564171	0.576658	618
rs6958324	7	13179623	A	G	0.0498	0.9916	-1.289	0.276	0.1573	0.4844	0.287	20.1376	7.206e-06	Imputed	AC011288.2	ncRNA_intronic		7	13179623	rs6958324	A	G	0.0420712	0.178339	0.309263	0.564171	0.576658	618
rs6958851	7	13179651	G	A	0.0498	0.9916	-1.289	0.276	0.1573	0.4844	0.287	20.1376	7.206e-06	Imputed	AC011288.2	ncRNA_intronic		7	13179651	rs6958851	G	A	0.0420712	0.178339	0.309263	0.564171	0.576658	618
rs58846739	7	13179987	A	G	0.0498	0.9918	-1.289	0.276	0.1573	0.4844	0.287	20.1364	7.211e-06	Imputed	AC011288.2	ncRNA_intronic		7	13179987	rs58846739	A	G	0.0420712	0.178339	0.309263	0.564171	0.576658	618
rs73681422	7	13181382	G	A	0.0499	0.9923	-1.289	0.276	0.1573	0.4844	0.287	20.1351	7.216e-06	Imputed	AC011288.2	ncRNA_intronic		7	13181382	rs73681422	G	A	0.0421394	0.183258	0.308933	0.553049	0.593197	617
rs73681423	7	13182088	G	C	0.0499	0.9925	-1.288	0.276	0.1573	0.4844	0.287	20.1351	7.216e-06	Imputed	AC011288.2	ncRNA_intronic		7	13182088	rs73681423	G	C	0.0420712	0.178339	0.309263	0.564171	0.576658	618
rs57839572	7	13181626	G	A	0.0499	0.9925	-1.288	0.276	0.1573	0.4844	0.287	20.1323	7.227e-06	Imputed	AC011288.2	ncRNA_intronic		7	13181626	rs57839572	G	A	0.0420712	0.178339	0.309263	0.564171	0.576658	618
rs73681415	7	13178327	A	T	0.0498	0.9908	-1.29	0.275	0.1567	0.4826	0.287	20.1321	7.228e-06	Imputed	AC011288.2	ncRNA_intronic		7	13178327	rs73681415	A	T	0.0420712	0.178339	0.309263	0.564171	0.576658	618
rs73681419	7	13179193	A	G	0.0498	0.9912	-1.29	0.275	0.1567	0.4826	0.287	20.1319	7.228e-06	Imputed	AC011288.2	ncRNA_intronic		7	13179193	rs73681419	A	G	0.0420712	0.178339	0.309263	0.564171	0.576658	618
rs60590839	7	13178735	A	G	0.0498	0.9909	-1.29	0.275	0.1567	0.4826	0.287	20.1303	7.234e-06	Imputed	AC011288.2	ncRNA_intronic		7	13178735	rs60590839	A	G	0.0420712	0.178339	0.309263	0.564171	0.576658	618
rs73681424	7	13182276	G	A	0.0499	0.9927	-1.288	0.276	0.1573	0.4844	0.287	20.1261	7.25e-06	Imputed	AC011288.2	ncRNA_intronic		7	13182276	rs73681424	G	A	0.0420712	0.178339	0.309263	0.564171	0.576658	618
rs17149994	7	13183533	A	G	0.0499	0.9931	-1.288	0.276	0.1573	0.4844	0.287	20.1246	7.256e-06	Imputed	AC011288.2	ncRNA_intronic		7	13183533	rs17149994	A	G	0.0420712	0.178339	0.309263	0.564171	0.576658	618
rs140462949	7	13186334	G	A	0.0498	0.9926	-1.287	0.276	0.1573	0.4844	0.287	20.1157	7.29e-06	Imputed	AC011288.2	ncRNA_intronic		7	13186334	rs140462949	G	A	0.0420712	0.178339	0.309263	0.564171	0.576658	618
rs78501481	7	13187162	C	T	0.0499	0.9904	-1.288	0.276	0.1573	0.4844	0.287	20.0962	7.364e-06	Imputed	AC011288.2	ncRNA_intronic		7	13187162	rs78501481	C	T	0.0420712	0.178339	0.309263	0.564171	0.576658	618
rs60323503	7	13184213	A	T	0.0499	0.9936	-1.286	0.276	0.1573	0.4844	0.287	20.0954	7.367e-06	Imputed	AC011288.2	ncRNA_intronic		7	13184213	rs60323503	A	T	0.0420712	0.178339	0.309263	0.564171	0.576658	618
rs112090190	7	13186600	A	G	0.0498	0.9932	-1.286	0.276	0.1573	0.4844	0.287	20.0623	7.496e-06	Imputed	AC011288.2	ncRNA_intronic		7	13186600	rs112090190	A	G	0.0420712	0.178339	0.309263	0.564171	0.576658	618
rs17149993	7	13181331	A	G	0.0496	0.9884	-1.289	0.276	0.1569	0.4854	0.288	20.0254	7.642e-06	Imputed	AC011288.2	ncRNA_intronic		7	13181331	rs17149993	A	G	0.0420712	0.178339	0.309263	0.564171	0.576658	618
rs17631773	4	177340183	G	A	0.2908	0.7945	0.65	1.916	1.442	2.5458	0.145	19.9673	7.878e-06	Imputed	SPCS3	intergenic	0.45454	4	177340183	rs17631773	G	A	0.276699	-0.0062517	0.137712	0.963791	-0.045397	618	0.72025
rs1952091	14	53393549	A	T	0.742	0.9851	-0.624	0.536	0.4074	0.7052	0.14	19.9462	7.965e-06	Imputed	FERMT2	intronic	1.0349e-06	14	53393549	rs1952091	T	A	0.268608	0.147835	0.136487	0.278744	1.08314	618	0.23781
rs1285055	6	152099699	C	T	0.3869	0.8978	0.572	1.772	1.3788	2.2773	0.128	19.9388	7.996e-06	Imputed	ESR1	intronic	0.25618	6	152099699	rs1285055	C	T	0.381877	-0.0380829	0.125739	0.761986	-0.302874	618	0.89757
rs17125970	14	53412329	T	C	0.7436	0.9867	-0.622	0.537	0.4081	0.7066	0.14	19.8532	8.362e-06	Imputed	FERMT2	intronic	1.0349e-06	14	53412329	rs17125970	C	T	0.267799	0.158365	0.136562	0.246189	1.15966	618	0.23781
rs28768229	15	100906542	T	C	0.5894	0.9265	0.547	1.729	1.356	2.2047	0.124	19.6287	9.404e-06	Imputed	RP11-168G16.2	intergenic		15	100906542	rs28768229	C	T	0.399676	-0.0822899	0.123697	0.505888	-0.665253	618
rs11984152	7	13176846	T	C	0.0423	0.9897	-1.418	0.242	0.1292	0.4531	0.32	19.5939	9.577e-06	Imputed	AC011288.2	ncRNA_intronic		7	13176846	rs11984152	T	C	0.0372168	0.136915	0.326719	0.675172	0.41906	618
rs11981512	7	13177926	G	A	0.0423	0.9898	-1.417	0.242	0.1292	0.4531	0.32	19.5928	9.583e-06	Imputed	AC011288.2	ncRNA_intronic		7	13177926	rs11981512	G	A	0.0372168	0.136915	0.326719	0.675172	0.41906	618

## Sheet: S5. AMYLOIDstatus_MCI_only
Supplementary Table 5. Top (P<1x10-5) results from GWAS analyses of variable AMYLOIDstatus in MCI individuals
EMIF-AD MBD																		ADNI
ID	chr	pos	noneffectAllele	effectAllele	FREQ	RSQR	EFFECT	OR	lower.CI	upper.CI	STDERR	WALDCHISQ	PVALUE	Genotyped	nearestGene	func	Pgene	chr	pos	marker	rsid	otherallele	effectallele	eaf	beta	se	p	z	n	Pgene
rs429358	19	45411941	T	C	0.2968	0.9957	2.398	10.997	6.1925	19.529	0.293	66.8934	2.866e-16	Imputed	APOE	exonic	1.9956e-13	19	45411941	19:45411941:T:C	rs429358	T	C	0.267857	2.36518	0.29386	8.36973e-16	8.04867	364	6.4668e-13
rs6857	19	45392254	C	T	0.2991	1	2.028	7.596	4.5187	12.769	0.265	58.6325	1.901e-14	Genotyped	PVRL2:CTB-129P6.4	ncRNA_intronic		19	45392254	19:45392254:C:T	rs6857	C	T	0.267568	1.98331	0.258057	1.52333e-14	7.68556	370
rs769449	19	45410002	G	A	0.2411	1	2.425	11.307	5.9449	21.5054	0.328	54.817	1.323e-13	Genotyped	APOE	intronic	1.9956e-13	19	45410002	19:45410002:G:A	rs769449	G	A	0.214286	2.07936	0.29758	2.79715e-12	6.98756	371	6.4668e-13
rs10414043	19	45415713	G	A	0.2413	0.9892	2.434	11.406	5.9735	21.7789	0.33	54.2487	1.767e-13	Imputed	APOC1	intergenic	4.4854e-13	19	45415713	19:45415713:G:A	rs10414043	G	A	0.218919	1.91218	0.277359	5.41594e-12	6.89422	370	8.8986e-14
rs7256200	19	45415935	G	T	0.2412	0.9883	2.434	11.402	5.9598	21.8139	0.331	54.1931	1.817e-13	Imputed	APOC1	intergenic	4.4854e-13	19	45415935	19:45415935:G:A	rs7256200	G	T	0.218919	1.91218	0.280057	8.62188e-12	6.82781	370	8.8986e-14
rs12721051	19	45422160	C	G	0.3258	0.9956	1.692	5.433	3.4277	8.6114	0.235	52.0152	5.507e-13	Imputed	APOC1	UTR3	4.4854e-13	19	45422160	19:45422160:C:G	rs12721051	C	G	0.284367	2.0641	0.263417	4.65629e-15	7.83586	371	8.8986e-14
rs56131196	19	45422846	G	A	0.326	1	1.667	5.298	3.3557	8.3646	0.233	51.2967	7.941e-13	Genotyped	APOC1	downstream	4.4854e-13	19	45422846	19:45422846:G:A	rs56131196	G	A	0.284367	2.0641	0.263417	4.65629e-15	7.83586	371	8.8986e-14
rs4420638	19	45422946	A	G	0.326	1	1.667	5.298	3.3557	8.3646	0.233	51.2967	7.941e-13	Genotyped	APOC1	downstream	4.4854e-13	19	45422946	19:45422946:A:G	rs4420638	A	G	0.284367	2.0641	0.263417	4.65629e-15	7.83586	371	8.8986e-14
rs2075650	19	45395619	A	G	0.2536	0.9989	2.053	7.79	4.4212	13.7258	0.289	50.5295	1.174e-12	Imputed	TOMM40	intronic	2.7256e-11	19	45395619	19:45395619:A:G	rs2075650	A	G	0.222372	1.65794	0.257379	1.18206e-10	6.44162	371	7.4145e-13
rs34404554	19	45395909	C	G	0.2536	0.9988	2.053	7.789	4.4206	13.7241	0.289	50.5294	1.174e-12	Imputed	TOMM40	intronic	2.7256e-11	19	45395909	19:45395909:C:G	rs34404554	C	G	0.222372	1.65794	0.257379	1.18206e-10	6.44162	371	7.4145e-13
rs11556505	19	45396144	C	T	0.2535	0.999	2.052	7.787	4.4195	13.7206	0.289	50.5241	1.177e-12	Imputed	TOMM40	exonic	2.7256e-11	19	45396144	19:45396144:C:T	rs11556505	C	T	0.222973	1.64654	0.255932	1.24677e-10	6.43353	370	7.4145e-13
rs12972156	19	45387459	C	G	0.2553	0.9825	2.054	7.802	4.4106	13.801	0.291	49.9134	1.607e-12	Imputed	PVRL2:CTB-129P6.4	ncRNA_intronic		19	45387459	19:45387459:C:G	rs12972156	C	G	0.225067	1.59565	0.251538	2.24451e-10	6.3436	371
rs12972970	19	45387596	G	A	0.2555	0.9837	2.052	7.787	4.4022	13.7745	0.291	49.8802	1.634e-12	Imputed	PVRL2:CTB-129P6.4	ncRNA_intronic		19	45387596	19:45387596:G:A	rs12972970	G	A	0.225067	1.59565	0.251538	2.24451e-10	6.3436	371
rs34342646	19	45388130	G	A	0.261	0.9845	1.914	6.778	3.9306	11.688	0.278	47.2479	6.255e-12	Imputed	PVRL2:CTB-129P6.4	ncRNA_intronic		19	45388130	19:45388130:G:A	rs34342646	G	A	0.225067	1.59565	0.251538	2.24451e-10	6.3436	371
rs71352238	19	45394336	T	C	0.2585	0.9989	1.893	6.64	3.8657	11.4052	0.276	46.9339	7.342e-12	Imputed	TOMM40	intronic	2.7256e-11	19	45394336	19:45394336:T:C	rs71352238	T	C	0.222372	1.65794	0.257379	1.18206e-10	6.44162	371	7.4145e-13
rs59007384	19	45396665	G	T	0.3302	0.9996	1.514	4.547	2.9312	7.0534	0.224	45.902	1.243e-11	Genotyped	TOMM40	intronic	2.7256e-11	19	45396665	19:45396665:G:T	rs59007384	G	T	0.301887	1.68342	0.231115	3.24348e-13	7.28388	371	7.4145e-13
rs12721046	19	45421254	G	A	0.2688	0.9864	1.731	5.647	3.4191	9.3267	0.256	45.6784	1.394e-11	Imputed	APOC1	intronic	4.4854e-13	19	45421254	19:45421254:G:A	rs12721046	G	A	0.235849	1.83458	0.266469	5.78789e-12	6.88478	371	8.8986e-14
rs111789331	19	45427125	T	A	0.2715	0.9642	1.701	5.478	3.3232	9.0299	0.255	44.613	2.401e-11	Imputed	APOC1P1	intergenic		19	45427125	19:45427125:T:A	rs111789331	T	A	0.237197	1.84907	0.266625	4.05976e-12	6.93509	371
rs66626994	19	45428234	G	A	0.2697	0.9519	1.706	5.506	3.3337	9.0939	0.256	44.2562	2.881e-11	Imputed	APOC1P1	intergenic		19	45428234	19:45428234:G:A	rs66626994	G	A	0.234501	1.91921	0.273165	2.12794e-12	7.02583	371
rs10119	19	45406673	G	A	0.384	0.9544	1.39	4.016	2.6662	6.0492	0.209	44.1817	2.993e-11	Imputed	TOMM40	UTR3	2.7256e-11	19	45406673	19:45406673:G:A	rs10119	G	A	0.38814	1.3568	0.208662	7.90448e-11	6.50241	371	7.4145e-13
rs438811	19	45416741	C	T	0.3434	0.9868	1.504	4.501	2.8733	7.0508	0.229	43.2857	4.73e-11	Imputed	APOC1	upstream	4.4854e-13	19	45416741	19:45416741:C:T	rs438811	C	T	0.318059	1.59691	0.225706	1.4927e-12	7.07517	371	8.8986e-14
rs184017	19	45394969	T	G	0.3401	0.998	1.42	4.136	2.7031	6.3284	0.217	42.95	5.616e-11	Imputed	TOMM40	intronic	2.7256e-11	19	45394969	19:45394969:T:G	rs184017	T	G	0.304582	1.68052	0.230713	3.24015e-13	7.28402	371	7.4145e-13
rs483082	19	45416178	G	T	0.3426	0.9886	1.493	4.451	2.847	6.9588	0.228	42.7556	6.202e-11	Imputed	APOC1	intergenic	4.4854e-13	19	45416178	19:45416178:G:T	rs483082	G	T	0.318059	1.59691	0.225706	1.4927e-12	7.07517	371	8.8986e-14
rs157581	19	45395714	T	C	0.3406	0.9977	1.416	4.12	2.6927	6.3039	0.217	42.7447	6.237e-11	Imputed	TOMM40	exonic	2.7256e-11	19	45395714	19:45395714:T:C	rs157581	T	C	0.30593	1.71428	0.23296	1.85704e-13	7.3587	371	7.4145e-13
rs157582	19	45396219	C	T	0.3384	1	1.405	4.076	2.6691	6.2244	0.216	42.32	7.75e-11	Genotyped	TOMM40	intronic	2.7256e-11	19	45396219	19:45396219:C:T	rs157582	C	T	0.30593	1.71428	0.23296	1.85704e-13	7.3587	371	7.4145e-13
rs5117	19	45418790	T	C	0.3407	0.9835	1.485	4.414	2.8233	6.901	0.228	42.2571	8.003e-11	Imputed	APOC1	intronic	4.4854e-13	19	45418790	19:45418790:T:C	rs5117	T	C	0.317073	1.56192	0.216904	5.97939e-13	7.20095	369	8.8986e-14
rs283815	19	45390333	A	G	0.3432	0.9999	1.391	4.018	2.6363	6.1238	0.215	41.8901	9.655e-11	Genotyped	PVRL2:CTB-129P6.4	ncRNA_intronic		19	45390333	19:45390333:A:G	rs283815	A	G	0.304582	1.74888	0.235421	1.09664e-13	7.42871	371
rs34095326	19	45395844	G	A	0.1974	0.9792	1.981	7.247	3.9317	13.3579	0.312	40.2661	2.216e-10	Imputed	TOMM40	intronic	2.7256e-11	19	45395844	19:45395844:G:A	rs34095326	G	A	0.171159	1.42218	0.268469	1.17485e-07	5.29737	371	7.4145e-13
rs75627662	19	45413576	C	T	0.285	0.9929	1.315	3.726	2.3554	5.8942	0.234	31.6489	1.847e-08	Imputed	APOE	downstream	1.9956e-13	19	45413576	19:45413576:C:T	rs75627662	C	T	0.261456	1.28899	0.221046	5.49862e-09	5.83133	371	6.4668e-13
rs1122903	18	43252629	C	T	0.1011	0.9606	-1.379	0.252	0.1427	0.4449	0.29	22.5699	2.026e-06	Imputed	SLC14A2:RP11-116O18.3	ncRNA_intronic		18	43252629	18:43252629:C:T	rs1122903	C	T	0.0902965	-0.17287	0.285526	0.544882	-0.605447	371
rs1893791	18	43253295	A	G	0.1009	0.9627	-1.375	0.253	0.1433	0.4467	0.29	22.4343	2.175e-06	Imputed	SLC14A2:RP11-116O18.3	ncRNA_intronic		18	43253295	18:43253295:A:G	rs1893791	A	G	0.0902965	-0.17287	0.285526	0.544882	-0.605447	371
rs6859	19	45382034	A	G	0.5026	0.9958	-0.871	0.418	0.2903	0.6019	0.186	22.0542	2.651e-06	Genotyped	PVRL2	UTR3	2.3348e-06	19	45382034	19:45382034:A:G	rs6859	G	A	0.459569	0.464632	0.15929	0.00353538	2.91689	371	0.000363
rs10440309	4	34560823	C	G	0.1544	0.9946	-1.124	0.325	0.1999	0.5284	0.248	20.615	5.615e-06	Imputed	RP11-725M22.1	intergenic		4	34560823	4:34560823:C:G	rs10440309	C	G	0.165768	0.0225804	0.211858	0.91512	0.106583	371
rs7691631	4	34560016	T	A	0.1543	0.9954	-1.123	0.325	0.1999	0.5284	0.248	20.5732	5.739e-06	Imputed	RP11-725M22.1	intergenic		4	34560016	4:34560016:T:A	rs7691631	T	A	0.165768	0.0225804	0.211858	0.91512	0.106583	371
rs7685532	4	34559219	T	G	0.1543	0.9972	-1.12	0.326	0.2009	0.529	0.247	20.496	5.976e-06	Imputed	RP11-725M22.1	intergenic		4	34559219	4:34559219:T:G	rs7685532	T	G	0.165768	0.0225804	0.211858	0.91512	0.106583	371
rs7655879	4	34558859	C	G	0.1542	0.9978	-1.119	0.327	0.2015	0.5306	0.247	20.4665	6.068e-06	Imputed	RP11-725M22.1	intergenic		4	34558859	4:34558859:C:G	rs7655879	C	G	0.166667	0.0323771	0.211998	0.878616	0.152724	369
rs35929316	4	34558816	T	C	0.1542	0.998	-1.118	0.327	0.2015	0.5306	0.247	20.4613	6.085e-06	Imputed	RP11-725M22.1	intergenic		4	34558816	4:34558816:T:C	rs35929316	T	C	0.16712	0.0220443	0.212072	0.917211	0.103947	368
rs13154143	5	134783254	C	A	0.4498	0.9986	0.791	2.205	1.5648	3.1072	0.175	20.3853	6.332e-06	Imputed	TIFAB	UTR3	2.1956e-06	5	134783254	5:134783254:C:A	rs13154143	C	A	0.45283	-0.0646918	0.160857	0.687558	-0.402171	371	0.9338
rs6829919	4	34557595	A	C	0.1541	0.9999	-1.115	0.328	0.2021	0.5323	0.247	20.3819	6.343e-06	Genotyped	RP11-725M22.1	intergenic		4	34557595	4:34557595:A:C	rs6829919	A	C	0.165768	0.0225804	0.211858	0.91512	0.106583	371
rs6829902	4	34557574	A	T	0.1541	0.9998	-1.115	0.328	0.2021	0.5323	0.247	20.3762	6.362e-06	Imputed	RP11-725M22.1	intergenic		4	34557574	4:34557574:A:T	rs6829902	A	T	0.165768	0.0225804	0.211858	0.91512	0.106583	371
rs6823072	4	34556639	A	G	0.1542	0.9991	-1.115	0.328	0.2021	0.5323	0.247	20.3738	6.369e-06	Imputed	RP11-725M22.1	intergenic		4	34556639	4:34556639:A:G	rs6823072	A	G	0.165768	0.0225804	0.211858	0.91512	0.106583	371
rs13143480	4	34556268	T	C	0.1542	0.9984	-1.115	0.328	0.2021	0.5323	0.247	20.3475	6.458e-06	Imputed	RP11-725M22.1	intergenic		4	34556268	4:34556268:T:C	rs13143480	T	C	0.165768	0.0225804	0.211858	0.91512	0.106583	371
rs9306914	4	34552161	A	T	0.1543	0.9949	-1.113	0.328	0.2021	0.5323	0.247	20.303	6.61e-06	Imputed	RP11-725M22.1	intergenic		4	34552161	4:34552161:A:G	rs9306914	A	T	0.165768	0.0225804	0.211858	0.91512	0.106583	371
rs9306913	4	34552083	G	T	0.1543	0.9947	-1.113	0.328	0.2021	0.5323	0.247	20.2992	6.623e-06	Imputed	RP11-725M22.1	intergenic		4	34552083	4:34552083:G:T	rs9306913	G	T	0.165768	0.0225804	0.211858	0.91512	0.106583	371
rs1585339	4	34551894	T	A	0.1543	0.9946	-1.113	0.329	0.2027	0.5339	0.247	20.2963	6.633e-06	Imputed	RP11-725M22.1	intergenic		4	34551894	4:34551894:T:A	rs1585339	T	A	0.165768	0.0225804	0.211858	0.91512	0.106583	371
rs13147288	4	34551005	G	C	0.1543	0.9938	-1.113	0.329	0.2027	0.5339	0.247	20.2813	6.685e-06	Imputed	RP11-725M22.1	intergenic		4	34551005	4:34551005:G:C	rs13147288	G	C	0.165768	0.0225804	0.211858	0.91512	0.106583	371
rs10024573	4	34550473	T	G	0.1543	0.9935	-1.113	0.329	0.2027	0.5339	0.247	20.2724	6.716e-06	Imputed	RP11-725M22.1	intergenic		4	34550473	4:34550473:T:G	rs10024573	T	G	0.165768	0.0225804	0.211858	0.91512	0.106583	371
rs67857857	4	34549702	G	T	0.1543	0.993	-1.112	0.329	0.2027	0.5339	0.247	20.2587	6.764e-06	Imputed	RP11-725M22.1	intergenic		4	34549702	4:34549702:G:T	rs67857857	G	T	0.165768	0.0225804	0.211858	0.91512	0.106583	371
rs34819245	4	34549316	T	G	0.1544	0.9925	-1.112	0.329	0.2027	0.5339	0.247	20.2576	6.768e-06	Imputed	RP11-725M22.1	intergenic		4	34549316	4:34549316:T:G	rs34819245	T	G	0.165768	0.0225804	0.211858	0.91512	0.106583	371
rs67861277	4	34549671	A	G	0.1543	0.9929	-1.112	0.329	0.2027	0.5339	0.247	20.256	6.774e-06	Imputed	RP11-725M22.1	intergenic		4	34549671	4:34549671:A:C	rs67861277	A	G	0.165768	0.0225804	0.211858	0.91512	0.106583	371
rs35493961	4	34548855	G	A	0.1544	0.9923	-1.112	0.329	0.2027	0.5339	0.247	20.249	6.799e-06	Imputed	RP11-725M22.1	intergenic		4	34548855	4:34548855:G:A	rs35493961	G	A	0.165768	0.0225804	0.211858	0.91512	0.106583	371
rs13124327	4	34547425	G	A	0.1544	0.9913	-1.111	0.329	0.2027	0.5339	0.247	20.2281	6.874e-06	Imputed	RP11-725M22.1	intergenic		4	34547425	4:34547425:G:A	rs13124327	G	A	0.165768	0.0225804	0.211858	0.91512	0.106583	371
rs13146479	4	34547138	A	T	0.1544	0.9911	-1.111	0.329	0.2027	0.5339	0.247	20.2216	6.897e-06	Imputed	RP11-725M22.1	intergenic		4	34547138	4:34547138:A:T	rs13146479	A	T	0.165768	0.0225804	0.211858	0.91512	0.106583	371
rs4428312	4	34547031	A	G	0.1544	0.9907	-1.111	0.329	0.2027	0.5339	0.247	20.2114	6.934e-06	Imputed	RP11-725M22.1	intergenic		4	34547031	4:34547031:A:G	rs4428312	A	G	0.165768	0.0225804	0.211858	0.91512	0.106583	371
rs2360784	4	34545919	T	G	0.1545	0.99	-1.111	0.329	0.2027	0.5339	0.247	20.1953	6.992e-06	Imputed	RP11-725M22.1	intergenic		4	34545919	4:34545919:T:G	rs2360784	T	G	0.165768	0.0225804	0.211858	0.91512	0.106583	371
rs28562721	4	34545056	G	A	0.1544	0.9896	-1.11	0.329	0.2027	0.5339	0.247	20.1884	7.018e-06	Imputed	RP11-725M22.1	intergenic		4	34545056	4:34545056:G:A	rs28562721	G	A	0.165768	0.0225804	0.211858	0.91512	0.106583	371
rs1459451	4	34544676	G	A	0.1544	0.9893	-1.11	0.329	0.2027	0.5339	0.247	20.183	7.037e-06	Imputed	RP11-725M22.1	intergenic		4	34544676	4:34544676:G:A	rs1459451	G	A	0.165768	0.0225804	0.211858	0.91512	0.106583	371
rs1459452	4	34544661	G	A	0.1544	0.9892	-1.11	0.33	0.2034	0.5355	0.247	20.1822	7.04e-06	Imputed	RP11-725M22.1	intergenic		4	34544661	4:34544661:G:A	rs1459452	G	A	0.165768	0.0225804	0.211858	0.91512	0.106583	371
rs28420750	4	34543038	C	A	0.1545	0.9886	-1.11	0.33	0.2034	0.5355	0.247	20.1623	7.114e-06	Imputed	RP11-725M22.1	intergenic		4	34543038	4:34543038:C:A	rs28420750	C	A	0.165768	0.0225804	0.211858	0.91512	0.106583	371
rs59325138	19	45416291	C	T	0.3428	0.9833	-0.825	0.438	0.3048	0.6294	0.185	19.8932	8.189e-06	Imputed	APOC1	intergenic	4.4854e-13	19	45416291	19:45416291:C:T	rs59325138	C	T	0.342318	-0.708389	0.176329	5.8839e-05	-4.01742	371	8.8986e-14
rs10153334	18	43254375	C	A	0.1032	0.9611	-1.239	0.29	0.1678	0.5011	0.279	19.7297	8.92e-06	Imputed	SLC14A2:RP11-116O18.3	ncRNA_intronic		18	43254375	18:43254375:C:A	rs10153334	C	A	0.0956873	-0.158485	0.282185	0.574365	-0.561634	371
rs79081459	4	34676650	A	G	0.0549	0.9787	-1.807	0.164	0.0737	0.3649	0.408	19.6598	9.253e-06	Imputed	RP11-725M22.1	intergenic		4	34676650	4:34676650:A:G	rs79081459	A	G	0.0471698	-0.178804	0.366957	0.626073	-0.487261	371
rs13382220	2	171509700	G	A	0.1168	0.9686	-1.364	0.256	0.1397	0.4691	0.309	19.5302	9.902e-06	Imputed	MYO3B:AC007277.3	ncRNA_intronic		2	171509700	2:171509700:G:A	rs13382220	G	A	0.109164	0.0895192	0.261215	0.731822	0.342703	371

## Sheet: S6. AMYLOIDstatus_NC_only
Supplementary Table 6. Top (P<1x10-5) results from GWAS analyses of variable AMYLOIDstatus in NC (normal cognition) individuals
EMIF-AD MBD																		ADNI
ID	chr	pos	noneffectAllele	effectAllele	FREQ	RSQR	EFFECT	OR	lower.CI	upper.CI	STDERR	WALDCHISQ	PVALUE	Genotyped	nearestGene	func	Pgene	chr	pos	rsid	otherallele	effectallele	eaf	beta	se	p	z	n	Pgene
rs429358	19	45411941	T	C	0.2968	0.9957	1.267	3.549	2.2347	5.6363	0.236	28.7957	8.043e-08	Imputed	APOE	exonic	8.4687e-08	19	45411941	rs429358	T	C	0.143939	1.61034	0.34905	3.95983e-06	4.61348	198	6.4668e-13
rs6857	19	45392254	C	T	0.2991	1	1.254	3.503	2.2101	5.5523	0.235	28.5055	9.343e-08	Genotyped	PVRL2:CTB-129P6.4	ncRNA_intronic		19	45392254	rs6857	C	T	0.169154	1.10774	0.300022	0.000222322	3.6922	201
rs769449	19	45410002	G	A	0.2411	1	1.278	3.588	2.2241	5.7883	0.244	27.3951	1.659e-07	Genotyped	APOE	intronic	8.4687e-08	19	45410002	rs769449	G	A	0.101485	1.55222	0.396863	9.18322e-05	3.91122	202	6.4668e-13
rs7256200	19	45415935	G	T	0.2412	0.9883	1.228	3.414	2.1329	5.4646	0.24	26.1194	3.209e-07	Imputed	APOC1	intergenic	1.627e-07	19	45415935	rs7256200	G	T	0.10396	1.55215	0.396839	9.18045e-05	3.91129	202	8.8986e-14
rs10414043	19	45415713	G	A	0.2413	0.9892	1.227	3.412	2.1317	5.4614	0.24	26.0944	3.251e-07	Imputed	APOC1	intergenic	1.627e-07	19	45415713	rs10414043	G	A	0.10396	1.55215	0.396839	9.18045e-05	3.91129	202	8.8986e-14
rs34404554	19	45395909	C	G	0.2536	0.9988	1.207	3.344	2.1015	5.3211	0.237	26.0298	3.362e-07	Imputed	TOMM40	intronic	2.1199e-05	19	45395909	rs34404554	C	G	0.136139	1.02794	0.319511	0.00129435	3.21723	202	7.4145e-13
rs2075650	19	45395619	A	G	0.2536	0.9989	1.205	3.338	2.0977	5.3116	0.237	25.959	3.488e-07	Imputed	TOMM40	intronic	2.1199e-05	19	45395619	rs2075650	A	G	0.136139	1.02794	0.319511	0.00129435	3.21723	202	7.4145e-13
rs11556505	19	45396144	C	T	0.2535	0.999	1.205	3.338	2.0977	5.3116	0.237	25.9563	3.492e-07	Imputed	TOMM40	exonic	2.1199e-05	19	45396144	rs11556505	C	T	0.136139	1.02794	0.319511	0.00129435	3.21723	202	7.4145e-13
rs12972970	19	45387596	G	A	0.2555	0.9837	1.211	3.357	2.1055	5.3523	0.238	25.8925	3.61e-07	Imputed	PVRL2:CTB-129P6.4	ncRNA_intronic		19	45387596	rs12972970	G	A	0.133663	0.970591	0.318433	0.00230351	3.04802	202
rs12972156	19	45387459	C	G	0.2553	0.9825	1.21	3.354	2.1036	5.3475	0.238	25.8412	3.707e-07	Imputed	PVRL2:CTB-129P6.4	ncRNA_intronic		19	45387459	rs12972156	C	G	0.133663	0.970591	0.318433	0.00230351	3.04802	202
rs5117	19	45418790	T	C	0.3407	0.9835	1.161	3.192	2.0297	5.0199	0.231	25.2713	4.981e-07	Imputed	APOC1	intronic	1.627e-07	19	45418790	rs5117	T	C	0.2075	0.736588	0.274893	0.0073722	2.67955	200	8.8986e-14
rs438811	19	45416741	C	T	0.3434	0.9868	1.151	3.161	2.01	4.9711	0.231	24.8857	6.083e-07	Imputed	APOC1	upstream	1.627e-07	19	45416741	rs438811	C	T	0.212871	0.659325	0.266987	0.01353	2.4695	202	8.8986e-14
rs483082	19	45416178	G	T	0.3426	0.9886	1.149	3.155	2.0062	4.9617	0.231	24.8302	6.261e-07	Imputed	APOC1	intergenic	1.627e-07	19	45416178	rs483082	G	T	0.215347	0.631182	0.266551	0.0178867	2.36796	202	8.8986e-14
rs12721051	19	45422160	C	G	0.3258	0.9956	1.116	3.052	1.9598	4.7529	0.226	24.4017	7.82e-07	Imputed	APOC1	UTR3	1.627e-07	19	45422160	rs12721051	C	G	0.188119	1.41347	0.307089	4.16811e-06	4.60282	202	8.8986e-14
rs56131196	19	45422846	G	A	0.326	1	1.109	3.032	1.9469	4.7218	0.226	24.181	8.769e-07	Genotyped	APOC1	downstream	1.627e-07	19	45422846	rs56131196	G	A	0.190594	1.35406	0.301659	7.16601e-06	4.4887	202	8.8986e-14
rs4420638	19	45422946	A	G	0.326	1	1.109	3.032	1.9469	4.7218	0.226	24.181	8.769e-07	Genotyped	APOC1	downstream	1.627e-07	19	45422946	rs4420638	A	G	0.190594	1.35406	0.301659	7.16601e-06	4.4887	202	8.8986e-14
rs12721046	19	45421254	G	A	0.2688	0.9864	1.143	3.138	1.9798	4.9738	0.235	23.7642	1.089e-06	Imputed	APOC1	intronic	1.627e-07	19	45421254	rs12721046	G	A	0.14604	1.27872	0.324415	8.09303e-05	3.94163	202	8.8986e-14
rs75627662	19	45413576	C	T	0.285	0.9929	1.133	3.105	1.9667	4.9022	0.233	23.6711	1.143e-06	Imputed	APOE	downstream	8.4687e-08	19	45413576	rs75627662	C	T	0.173267	0.4096	0.27595	0.137723	1.48432	202	6.4668e-13
rs111789331	19	45427125	T	A	0.2715	0.9642	1.164	3.202	2.0044	5.1152	0.239	23.6618	1.148e-06	Imputed	APOC1P1	intergenic		19	45427125	rs111789331	T	A	0.148515	1.32606	0.325693	4.67127e-05	4.07149	202
rs66626994	19	45428234	G	A	0.2697	0.9519	1.169	3.22	2.0038	5.1743	0.242	23.2512	1.422e-06	Imputed	APOC1P1	intergenic		19	45428234	rs66626994	G	A	0.148515	1.32606	0.325693	4.67127e-05	4.07149	202
rs71352238	19	45394336	T	C	0.2585	0.9989	1.089	2.97	1.896	4.6525	0.229	22.5484	2.049e-06	Imputed	TOMM40	intronic	2.1199e-05	19	45394336	rs71352238	T	C	0.138614	0.874578	0.311428	0.00498062	2.80828	202	7.4145e-13
rs34342646	19	45388130	G	A	0.261	0.9845	1.092	2.981	1.8955	4.6881	0.231	22.4594	2.146e-06	Imputed	PVRL2:CTB-129P6.4	ncRNA_intronic		19	45388130	rs34342646	G	A	0.138614	0.874578	0.311428	0.00498062	2.80828	202
rs59007384	19	45396665	G	T	0.3302	0.9996	1.06	2.885	1.8598	4.4753	0.224	22.293	2.341e-06	Genotyped	TOMM40	intronic	2.1199e-05	19	45396665	rs59007384	G	T	0.215347	0.648775	0.264225	0.0140731	2.45539	202	7.4145e-13
rs17063187	5	163767509	G	A	0.0838	0.9989	1.63	5.105	2.5759	10.1174	0.349	21.7809	3.056e-06	Genotyped	CTC-340A15.2	ncRNA_intronic		5	163767509	rs17063187	G	A	0.106436	-0.307686	0.339664	0.365014	-0.905852	202
rs12498159	4	163413231	C	T	0.2985	0.8476	1.093	2.984	1.8643	4.7763	0.24	20.7663	5.189e-06	Imputed	TOMM22P4	intergenic		4	163413231	rs12498159	C	T	0.284653	-0.126813	0.22511	0.573206	-0.563337	202
rs114838542	14	70462216	C	A	0.0748	0.9709	1.47	4.348	2.3041	8.2051	0.324	20.5242	5.888e-06	Imputed	SMOC1	intronic	0.0030487	14	70462216	rs114838542	C	A	0.0816832	-0.187945	0.371217	0.61265	-0.506295	202	0.58341
rs1376060	4	163391920	C	G	0.2965	0.936	0.986	2.681	1.7488	4.1102	0.218	20.4712	6.054e-06	Imputed	TOMM22P4	intergenic		4	163391920	rs1376060	C	G	0.259901	-0.0463107	0.229899	0.840355	-0.201439	202
rs66503835	4	163399209	G	A	0.279	0.9175	1.025	2.787	1.7791	4.3658	0.229	20.09	7.388e-06	Imputed	TOMM22P4	intergenic		4	163399209	rs66503835	G	A	0.24505	-0.0181764	0.238807	0.939329	-0.0761136	202
rs71599736	5	163765765	T	C	0.0799	0.9778	1.591	4.907	2.447	9.8401	0.355	20.0517	7.538e-06	Imputed	CTC-340A15.2	ncRNA_intronic		5	163765765	rs71599736	T	C	0.101485	-0.358871	0.348454	0.303059	-1.02989	202
rs1450396	4	163381645	T	A	0.295	0.9417	0.959	2.609	1.7085	3.9842	0.216	19.6324	9.386e-06	Imputed	TOMM22P4	intergenic		4	163381645	rs1450396	T	A	0.259901	-0.0463107	0.229899	0.840355	-0.201439	202
rs71599735	5	163759441	A	G	0.0815	0.9751	1.56	4.759	2.3825	9.5059	0.353	19.5301	9.903e-06	Imputed	CTC-340A15.2	ncRNA_intronic		5	163759441	rs71599735	A	G	0.10396	-0.351707	0.347924	0.312078	-1.01087	202
rs71599734	5	163759402	G	A	0.0815	0.9761	1.56	4.757	2.3815	9.502	0.353	19.5248	9.93e-06	Imputed	CTC-340A15.2	ncRNA_intronic		5	163759402	rs71599734	G	A	0.10396	-0.351707	0.347924	0.312078	-1.01087	202

## Sheet: S7. Central_CSF_ratiodich
Supplementary Table 7. Top (P<1x10-5) results from GWAS analyses of variable Central_CSF_ratiodich in EMIF-AD MBD
ID	chr	pos	noneffectAllele	effectAllele	FREQ	MAF	RSQR	EFFECT	OR	lower.CI	upper.CI	STDERR	WALDCHISQ	PVALUE	Genotyped	nearestGene	func	Pgene
rs429358	19	45411941	T	C	0.2968	0.2968	0.9957	1.95	7.027	4.8138	10.2578	0.193	102.163	5.114e-24	Imputed	APOE	exonic	1.3965e-17
rs6857	19	45392254	C	T	0.2991	0.2991	1	1.731	5.648	3.9612	8.0531	0.181	91.1287	1.346e-21	Genotyped	PVRL2:CTB-129P6.4	ncRNA_intronic
rs12721051	19	45422160	C	G	0.3258	0.3258	0.9956	1.632	5.116	3.6376	7.1952	0.174	88.0432	6.404e-21	Imputed	APOC1	UTR3	1.0129e-16
rs56131196	19	45422846	G	A	0.326	0.326	1	1.62	5.052	3.5992	7.0913	0.173	87.339	9.143e-21	Genotyped	APOC1	downstream	1.0129e-16
rs4420638	19	45422946	A	G	0.326	0.326	1	1.62	5.052	3.5992	7.0913	0.173	87.339	9.143e-21	Genotyped	APOC1	downstream	1.0129e-16
rs7256200	19	45415935	G	T	0.2412	0.2412	0.9883	1.914	6.777	4.4992	10.208	0.209	83.6237	5.985e-20	Imputed	APOC1	intergenic	1.0129e-16
rs10414043	19	45415713	G	A	0.2413	0.2413	0.9892	1.91	6.756	4.4852	10.1764	0.209	83.5694	6.152e-20	Imputed	APOC1	intergenic	1.0129e-16
rs769449	19	45410002	G	A	0.2411	0.2411	1	1.881	6.559	4.3801	9.8217	0.206	83.2813	7.117e-20	Genotyped	APOE	intronic	1.3965e-17
rs59007384	19	45396665	G	T	0.3302	0.3302	0.9996	1.464	4.323	3.1285	5.9736	0.165	78.5413	7.834e-19	Genotyped	TOMM40	intronic	2.8939e-14
rs34404554	19	45395909	C	G	0.2536	0.2536	0.9988	1.685	5.394	3.7096	7.8432	0.191	78.1568	9.518e-19	Imputed	TOMM40	intronic	2.8939e-14
rs2075650	19	45395619	A	G	0.2536	0.2536	0.9989	1.685	5.395	3.7103	7.8447	0.191	78.1451	9.574e-19	Imputed	TOMM40	intronic	2.8939e-14
rs11556505	19	45396144	C	T	0.2535	0.2535	0.999	1.685	5.391	3.7075	7.8388	0.191	78.106	9.766e-19	Imputed	TOMM40	exonic	2.8939e-14
rs111789331	19	45427125	T	A	0.2715	0.2715	0.9642	1.676	5.346	3.6838	7.7582	0.19	77.5156	1.317e-18	Imputed	APOC1P1	intergenic
rs66626994	19	45428234	G	A	0.2697	0.2697	0.9519	1.688	5.407	3.7113	7.8775	0.192	77.1555	1.58e-18	Imputed	APOC1P1	intergenic
rs12972970	19	45387596	G	A	0.2555	0.2555	0.9837	1.664	5.282	3.6397	7.6653	0.19	76.3813	2.339e-18	Imputed	PVRL2:CTB-129P6.4	ncRNA_intronic
rs12972156	19	45387459	C	G	0.2553	0.2553	0.9825	1.665	5.286	3.6353	7.6862	0.191	76.3764	2.344e-18	Imputed	PVRL2:CTB-129P6.4	ncRNA_intronic
rs12721046	19	45421254	G	A	0.2688	0.2688	0.9864	1.645	5.181	3.5841	7.4893	0.188	76.2302	2.524e-18	Imputed	APOC1	intronic	1.0129e-16
rs438811	19	45416741	C	T	0.3434	0.3434	0.9868	1.413	4.11	2.9743	5.6793	0.165	73.0113	1.289e-17	Imputed	APOC1	upstream	1.0129e-16
rs483082	19	45416178	G	T	0.3426	0.3426	0.9886	1.4	4.056	2.9353	5.6047	0.165	72.1228	2.022e-17	Imputed	APOC1	intergenic	1.0129e-16
rs5117	19	45418790	T	C	0.3407	0.3407	0.9835	1.41	4.095	2.9577	5.6696	0.166	72.0982	2.048e-17	Imputed	APOC1	intronic	1.0129e-16
rs157582	19	45396219	C	T	0.3384	0.3384	1	1.338	3.811	2.7961	5.1944	0.158	71.7514	2.441e-17	Genotyped	TOMM40	intronic	2.8939e-14
rs184017	19	45394969	T	G	0.3401	0.3401	0.998	1.33	3.782	2.7802	5.1447	0.157	71.3722	2.958e-17	Imputed	TOMM40	intronic	2.8939e-14
rs157581	19	45395714	T	C	0.3406	0.3406	0.9977	1.329	3.779	2.7726	5.1507	0.158	71.2373	3.167e-17	Imputed	TOMM40	exonic	2.8939e-14
rs71352238	19	45394336	T	C	0.2585	0.2585	0.9989	1.536	4.644	3.2507	6.6346	0.182	71.212	3.208e-17	Imputed	TOMM40	intronic	2.8939e-14
rs34342646	19	45388130	G	A	0.261	0.261	0.9845	1.527	4.607	3.2248	6.5817	0.182	70.4372	4.751e-17	Imputed	PVRL2:CTB-129P6.4	ncRNA_intronic
rs283815	19	45390333	A	G	0.3432	0.3432	0.9999	1.31	3.706	2.7244	5.0413	0.157	69.8792	6.305e-17	Genotyped	PVRL2:CTB-129P6.4	ncRNA_intronic
rs10119	19	45406673	G	A	0.384	0.384	0.9544	1.157	3.18	2.37	4.2669	0.15	59.5703	1.18e-14	Imputed	TOMM40	UTR3	2.8939e-14
rs34095326	19	45395844	G	A	0.1974	0.1974	0.9792	1.608	4.992	3.3141	7.5193	0.209	59.0905	1.506e-14	Imputed	TOMM40	intronic	2.8939e-14
rs75627662	19	45413576	C	T	0.285	0.285	0.9929	1.207	3.345	2.4113	4.6403	0.167	52.2248	4.95e-13	Imputed	APOE	downstream	1.3965e-17
rs157580	19	45395266	G	A	0.6908	0.3092	0.9993	0.769	2.157	1.6394	2.8381	0.14	30.2062	3.885e-08	Genotyped	TOMM40	intronic	2.8939e-14
rs439401	19	45414451	T	C	0.689	0.311	0.9999	0.743	2.102	1.5913	2.7766	0.142	27.2734	1.766e-07	Genotyped	APOE	intergenic	1.3965e-17
rs584007	19	45416478	A	G	0.6906	0.3094	0.9909	0.739	2.093	1.5814	2.7701	0.143	26.6963	2.381e-07	Imputed	APOC1	intergenic	1.0129e-16
rs157595	19	45425460	A	G	0.6769	0.3231	0.9653	0.707	2.027	1.5376	2.6722	0.141	25.2264	5.098e-07	Imputed	APOC1	intergenic	1.0129e-16
rs6859	19	45382034	A	G	0.5026	0.4974	0.9958	-0.676	0.509	0.3907	0.6632	0.135	25.2025	5.161e-07	Genotyped	PVRL2	UTR3	5.2774e-08
rs4596634	8	132882287	A	T	0.213	0.213	0.9857	-0.763	0.466	0.3432	0.6327	0.156	23.8418	1.046e-06	Imputed	EFR3A	intergenic	0.00023344
rs440446	19	45409167	C	G	0.6997	0.3003	0.9936	0.641	1.899	1.449	2.4888	0.138	21.5662	3.418e-06	Imputed	APOE	exonic	1.3965e-17
rs12471307	2	228968309	G	A	0.2361	0.2361	0.9345	-0.704	0.494	0.3667	0.6654	0.152	21.5189	3.503e-06	Imputed	SPHKAP	intronic	0.017397
rs12479183	2	228968195	A	G	0.236	0.236	0.9352	-0.704	0.495	0.3675	0.6668	0.152	21.4948	3.548e-06	Imputed	SPHKAP	intronic	0.017397
rs12479220	2	228968345	A	G	0.2362	0.2362	0.9337	-0.704	0.495	0.3675	0.6668	0.152	21.4867	3.563e-06	Imputed	SPHKAP	intronic	0.017397
rs35932980	2	228968171	G	A	0.2355	0.2355	0.9369	-0.703	0.495	0.3675	0.6668	0.152	21.4767	3.582e-06	Imputed	SPHKAP	intronic	0.017397
rs12464095	2	228968606	A	G	0.2361	0.2361	0.9342	-0.704	0.495	0.3675	0.6668	0.152	21.4465	3.638e-06	Imputed	SPHKAP	intronic	0.017397
rs12990982	2	228968841	A	G	0.2361	0.2361	0.9329	-0.703	0.495	0.3675	0.6668	0.152	21.3895	3.748e-06	Imputed	SPHKAP	intronic	0.017397
rs55723517	2	30682470	A	T	0.2437	0.2437	0.9044	-0.703	0.495	0.3667	0.6681	0.153	21.2026	4.132e-06	Imputed	LCLAT1	UTR5	0.0071526
rs1867947	8	135269179	T	C	0.1707	0.1707	0.981	-0.767	0.465	0.3352	0.6451	0.167	21.0674	4.434e-06	Imputed	RP11-513H8.1	ncRNA_intronic
rs41289512	19	45351516	C	G	0.0798	0.0798	0.8234	1.555	4.734	2.4264	9.2362	0.341	20.8324	5.013e-06	Imputed	PVRL2	intronic	5.2774e-08
rs7254133	19	45438554	C	T	0.3723	0.3723	0.7269	0.711	2.035	1.4989	2.7628	0.156	20.8238	5.035e-06	Imputed	APOC1P1	intergenic
rs7075108	10	24684811	G	T	0.1292	0.1292	0.9685	-0.875	0.417	0.2857	0.6087	0.193	20.6516	5.509e-06	Imputed	KIAA1217	intronic	0.00094159
rs7259620	19	45407788	G	A	0.3779	0.3779	0.9913	-0.57	0.566	0.443	0.7231	0.125	20.616	5.613e-06	Imputed	TOMM40	downstream	2.8939e-14
rs75099760	7	13184752	T	C	0.05	0.05	0.9905	-1.347	0.26	0.145	0.4663	0.298	20.3869	6.326e-06	Imputed	AC011288.2	ncRNA_intronic
rs77965045	7	13184977	C	G	0.05	0.05	0.9905	-1.347	0.26	0.145	0.4663	0.298	20.3819	6.343e-06	Imputed	AC011288.2	ncRNA_intronic
rs6958324	7	13179623	A	G	0.0498	0.0498	0.9916	-1.343	0.261	0.1455	0.4681	0.298	20.2842	6.675e-06	Imputed	AC011288.2	ncRNA_intronic
rs6958851	7	13179651	G	A	0.0498	0.0498	0.9916	-1.343	0.261	0.1455	0.4681	0.298	20.2842	6.675e-06	Imputed	AC011288.2	ncRNA_intronic
rs58846739	7	13179987	A	G	0.0498	0.0498	0.9918	-1.343	0.261	0.1455	0.4681	0.298	20.2843	6.675e-06	Imputed	AC011288.2	ncRNA_intronic
rs73681419	7	13179193	A	G	0.0498	0.0498	0.9912	-1.344	0.261	0.1455	0.4681	0.298	20.2832	6.679e-06	Imputed	AC011288.2	ncRNA_intronic
rs73681415	7	13178327	A	T	0.0498	0.0498	0.9908	-1.344	0.261	0.1455	0.4681	0.298	20.2829	6.68e-06	Imputed	AC011288.2	ncRNA_intronic
rs59498775	7	13178579	A	G	0.0498	0.0498	0.9909	-1.344	0.261	0.1455	0.4681	0.298	20.2828	6.68e-06	Imputed	AC011288.2	ncRNA_intronic
rs60590839	7	13178735	A	G	0.0498	0.0498	0.9909	-1.344	0.261	0.1455	0.4681	0.298	20.281	6.686e-06	Imputed	AC011288.2	ncRNA_intronic
rs73681423	7	13182088	G	C	0.0499	0.0499	0.9925	-1.343	0.261	0.1455	0.4681	0.298	20.281	6.686e-06	Imputed	AC011288.2	ncRNA_intronic
rs57839572	7	13181626	G	A	0.0499	0.0499	0.9925	-1.343	0.261	0.1455	0.4681	0.298	20.2808	6.687e-06	Imputed	AC011288.2	ncRNA_intronic
rs73681422	7	13181382	G	A	0.0499	0.0499	0.9923	-1.343	0.261	0.1455	0.4681	0.298	20.2806	6.688e-06	Imputed	AC011288.2	ncRNA_intronic
rs73681424	7	13182276	G	A	0.0499	0.0499	0.9927	-1.342	0.261	0.1455	0.4681	0.298	20.2742	6.71e-06	Imputed	AC011288.2	ncRNA_intronic
rs78501481	7	13187162	C	T	0.0499	0.0499	0.9904	-1.344	0.261	0.1455	0.4681	0.298	20.2733	6.713e-06	Imputed	AC011288.2	ncRNA_intronic
rs17149994	7	13183533	A	G	0.0499	0.0499	0.9931	-1.342	0.261	0.1455	0.4681	0.298	20.2724	6.716e-06	Imputed	AC011288.2	ncRNA_intronic
rs140462949	7	13186334	G	A	0.0498	0.0498	0.9926	-1.341	0.262	0.1461	0.4699	0.298	20.2495	6.797e-06	Imputed	AC011288.2	ncRNA_intronic
rs60323503	7	13184213	A	T	0.0499	0.0499	0.9936	-1.34	0.262	0.1461	0.4699	0.298	20.2435	6.819e-06	Imputed	AC011288.2	ncRNA_intronic
rs112090190	7	13186600	A	G	0.0498	0.0498	0.9932	-1.34	0.262	0.1461	0.4699	0.298	20.203	6.964e-06	Imputed	AC011288.2	ncRNA_intronic
rs17149993	7	13181331	A	G	0.0496	0.0496	0.9884	-1.343	0.261	0.1453	0.469	0.299	20.1722	7.077e-06	Imputed	AC011288.2	ncRNA_intronic
rs1038026	19	45405062	A	G	0.3797	0.3797	0.9948	-0.561	0.571	0.4469	0.7295	0.125	20.0106	7.702e-06	Imputed	TOMM40	UTR3	2.8939e-14
rs1038025	19	45404972	T	C	0.3795	0.3795	0.9958	-0.559	0.572	0.4477	0.7308	0.125	19.8744	8.27e-06	Imputed	TOMM40	UTR3	2.8939e-14
rs1478747	11	134769426	G	A	0.226	0.226	0.6861	0.92	2.509	1.6755	3.7571	0.206	19.862	8.324e-06	Imputed	RP11-555G19.1	intergenic
rs741780	19	45404431	T	C	0.3795	0.3795	0.9974	-0.557	0.573	0.4485	0.7321	0.125	19.7872	8.656e-06	Imputed	TOMM40	intronic	2.8939e-14
rs11984152	7	13176846	T	C	0.0423	0.0423	0.9897	-1.492	0.225	0.1165	0.4347	0.336	19.7649	8.758e-06	Imputed	AC011288.2	ncRNA_intronic
rs11981512	7	13177926	G	A	0.0423	0.0423	0.9898	-1.491	0.225	0.1167	0.4339	0.335	19.7629	8.767e-06	Imputed	AC011288.2	ncRNA_intronic
rs760136	19	45403858	A	G	0.3795	0.3795	0.9985	-0.556	0.574	0.4493	0.7334	0.125	19.7371	8.886e-06	Imputed	TOMM40	intronic	2.8939e-14
rs4344112	8	135269708	T	C	0.1762	0.1762	0.9887	-0.73	0.482	0.3495	0.6647	0.164	19.7216	8.959e-06	Imputed	RP11-513H8.1	ncRNA_intronic
rs1160985	19	45403412	C	T	0.3795	0.3795	0.9994	-0.555	0.574	0.4493	0.7334	0.125	19.703	9.046e-06	Genotyped	TOMM40	intronic	2.8939e-14
rs7683128	4	155763892	T	C	0.5583	0.4417	0.9782	0.597	1.816	1.3938	2.3661	0.135	19.6078	9.508e-06	Imputed	RBM46	intergenic	0.0022076
rs35774328	2	195261405	T	A	0.0531	0.0531	0.9986	-1.297	0.273	0.1537	0.4848	0.293	19.581	9.643e-06	Imputed	AC018799.1	ncRNA_intronic
rs13007664	2	195264945	C	A	0.0531	0.0531	0.9987	-1.296	0.274	0.1543	0.4866	0.293	19.5452	9.825e-06	Imputed	AC018799.1	ncRNA_intronic

## Sheet: S8. Local_AB42_Abnormal
Supplementary Table 8. Top (P<1x10-5) results from GWAS analyses of variable Local_AB42_Abnormal
EMIF-AD MBD																		ADNI
ID	chr	pos	noneffectAllele	effectAllele	FREQ	RSQR	EFFECT	OR	lower.CI	upper.CI	STDERR	WALDCHISQ	PVALUE	Genotyped	nearestGene	func	Pgene	chr	pos	rsid	otherallele	effectallele	eaf	beta	se	p	z	n	Pgene
rs429358	19	45411941	T	C	0.2968	0.9957	1.26	3.524	2.6731	4.6458	0.141	79.4883	4.851e-19	Imputed	APOE	exonic	3.7635e-14	19	45411941	rs429358	T	C	0.238095	2.02031	0.22174	8.15069e-20	9.11116	567	2.944e-14
rs6857	19	45392254	C	T	0.2991	1	1.161	3.192	2.4403	4.1752	0.137	71.3746	2.954e-17	Genotyped	PVRL2:CTB-129P6.4	ncRNA_intronic		19	45392254	rs6857	C	T	0.242188	1.64277	0.196735	6.81766e-17	8.35015	576
rs12721051	19	45422160	C	G	0.3258	0.9956	1.057	2.878	2.2219	3.7278	0.132	64.155	1.15e-15	Imputed	APOC1	UTR3	5.274e-14	19	45422160	rs12721051	C	G	0.263841	1.74792	0.196124	4.99589e-19	8.91236	578	1.0696e-14
rs56131196	19	45422846	G	A	0.326	1	1.053	2.865	2.2119	3.711	0.132	63.8558	1.339e-15	Genotyped	APOC1	downstream	5.274e-14	19	45422846	rs56131196	G	A	0.264706	1.72716	0.194807	7.58221e-19	8.866	578	1.0696e-14
rs4420638	19	45422946	A	G	0.326	1	1.053	2.865	2.2119	3.711	0.132	63.8558	1.339e-15	Genotyped	APOC1	downstream	5.274e-14	19	45422946	rs4420638	A	G	0.264706	1.72716	0.194807	7.58221e-19	8.866	578	1.0696e-14
rs769449	19	45410002	G	A	0.2411	1	1.187	3.277	2.4471	4.3884	0.149	63.2239	1.845e-15	Genotyped	APOE	intronic	3.7635e-14	19	45410002	rs769449	G	A	0.185986	1.80842	0.235471	1.59086e-14	7.68	578	2.944e-14
rs7256200	19	45415935	G	T	0.2412	0.9883	1.161	3.194	2.3851	4.2773	0.149	60.9886	5.741e-15	Imputed	APOC1	intergenic	5.274e-14	19	45415935	rs7256200	G	T	0.188908	1.74083	0.229055	2.95996e-14	7.60006	577	1.0696e-14
rs10414043	19	45415713	G	A	0.2413	0.9892	1.16	3.19	2.3821	4.2719	0.149	60.9725	5.788e-15	Imputed	APOC1	intergenic	5.274e-14	19	45415713	rs10414043	G	A	0.188908	1.74083	0.227474	1.96528e-14	7.65288	577	1.0696e-14
rs34404554	19	45395909	C	G	0.2536	0.9988	1.119	3.061	2.3083	4.0592	0.144	60.536	7.225e-15	Imputed	TOMM40	intronic	2.2468e-12	19	45395909	rs34404554	C	G	0.200692	1.41093	0.200285	1.85968e-12	7.04462	578	1.3068e-13
rs2075650	19	45395619	A	G	0.2536	0.9989	1.118	3.06	2.3075	4.0579	0.144	60.4963	7.372e-15	Imputed	TOMM40	intronic	2.2468e-12	19	45395619	rs2075650	A	G	0.200692	1.41093	0.200285	1.85968e-12	7.04462	578	1.3068e-13
rs11556505	19	45396144	C	T	0.2535	0.999	1.118	3.058	2.306	4.0552	0.144	60.4585	7.514e-15	Imputed	TOMM40	exonic	2.2468e-12	19	45396144	rs11556505	C	T	0.20104	1.4038	0.199419	1.93034e-12	7.03943	577	1.3068e-13
rs12972156	19	45387459	C	G	0.2553	0.9825	1.097	2.995	2.2585	3.9717	0.144	58.199	2.369e-14	Imputed	PVRL2:CTB-129P6.4	ncRNA_intronic		19	45387459	rs12972156	C	G	0.201557	1.35469	0.197092	6.26991e-12	6.87338	578
rs12972970	19	45387596	G	A	0.2555	0.9837	1.095	2.989	2.254	3.9637	0.144	58.1006	2.49e-14	Imputed	PVRL2:CTB-129P6.4	ncRNA_intronic		19	45387596	rs12972970	G	A	0.201557	1.35469	0.197092	6.26991e-12	6.87338	578
rs59007384	19	45396665	G	T	0.3302	0.9996	0.982	2.67	2.0735	3.4381	0.129	57.8032	2.897e-14	Genotyped	TOMM40	intronic	2.2468e-12	19	45396665	rs59007384	G	T	0.277682	1.24459	0.169329	1.98037e-13	7.35011	578	1.3068e-13
rs483082	19	45416178	G	T	0.3426	0.9886	0.988	2.686	2.0778	3.4723	0.131	56.9525	4.465e-14	Imputed	APOC1	intergenic	5.274e-14	19	45416178	rs483082	G	T	0.290657	1.23802	0.169484	2.77998e-13	7.30465	578	1.0696e-14
rs438811	19	45416741	C	T	0.3434	0.9868	0.987	2.683	2.0754	3.4684	0.131	56.7432	4.966e-14	Imputed	APOC1	upstream	5.274e-14	19	45416741	rs438811	C	T	0.290657	1.2506	0.169795	1.76664e-13	7.36536	578	1.0696e-14
rs5117	19	45418790	T	C	0.3407	0.9835	0.986	2.68	2.0731	3.4645	0.131	56.3852	5.958e-14	Imputed	APOC1	intronic	5.274e-14	19	45418790	rs5117	T	C	0.289199	1.26683	0.171884	1.70316e-13	7.37024	574	1.0696e-14
rs71352238	19	45394336	T	C	0.2585	0.9989	1.017	2.764	2.1007	3.6367	0.14	52.9172	3.479e-13	Imputed	TOMM40	intronic	2.2468e-12	19	45394336	rs71352238	T	C	0.201557	1.34523	0.196844	8.25783e-12	6.834	578	1.3068e-13
rs111789331	19	45427125	T	A	0.2715	0.9642	1.026	2.789	2.1114	3.684	0.142	51.9713	5.632e-13	Imputed	APOC1P1	intergenic		19	45427125	rs111789331	T	A	0.215398	1.5808	0.203582	8.16895e-15	7.76493	578
rs34342646	19	45388130	G	A	0.261	0.9845	1.005	2.733	2.0772	3.5959	0.14	51.6832	6.522e-13	Imputed	PVRL2:CTB-129P6.4	ncRNA_intronic		19	45388130	rs34342646	G	A	0.203287	1.30604	0.193872	1.6214e-11	6.7366	578
rs66626994	19	45428234	G	A	0.2697	0.9519	1.027	2.792	2.1096	3.6952	0.143	51.2022	8.332e-13	Imputed	APOC1P1	intergenic		19	45428234	rs66626994	G	A	0.213668	1.61992	0.206434	4.25544e-15	7.84717	578
rs12721046	19	45421254	G	A	0.2688	0.9864	0.996	2.706	2.0566	3.5604	0.14	50.4044	1.251e-12	Imputed	APOC1	intronic	5.274e-14	19	45421254	rs12721046	G	A	0.213668	1.54523	0.20238	2.25296e-14	7.6353	578	1.0696e-14
rs184017	19	45394969	T	G	0.3401	0.998	0.874	2.397	1.8761	3.0625	0.125	48.7745	2.871e-12	Imputed	TOMM40	intronic	2.2468e-12	19	45394969	rs184017	T	G	0.283362	1.17078	0.166193	1.85846e-12	7.04471	577	1.3068e-13
rs157581	19	45395714	T	C	0.3406	0.9977	0.873	2.394	1.8738	3.0586	0.125	48.6406	3.074e-12	Imputed	TOMM40	exonic	2.2468e-12	19	45395714	rs157581	T	C	0.284602	1.2038	0.167191	6.01337e-13	7.20018	578	1.3068e-13
rs157582	19	45396219	C	T	0.3384	1	0.874	2.396	1.8754	3.0612	0.125	48.5695	3.188e-12	Genotyped	TOMM40	intronic	2.2468e-12	19	45396219	rs157582	C	T	0.283737	1.18367	0.16639	1.12867e-12	7.11383	578	1.3068e-13
rs283815	19	45390333	A	G	0.3432	0.9999	0.86	2.364	1.8503	3.0203	0.125	47.5469	5.37e-12	Genotyped	PVRL2:CTB-129P6.4	ncRNA_intronic		19	45390333	rs283815	A	G	0.282872	1.20482	0.167382	6.10863e-13	7.19804	578
rs10119	19	45406673	G	A	0.384	0.9544	0.819	2.268	1.7821	2.8863	0.123	44.2218	2.932e-11	Imputed	TOMM40	UTR3	2.2468e-12	19	45406673	rs10119	G	A	0.366551	1.13687	0.155868	3.01354e-13	7.29379	577	1.3068e-13
rs75627662	19	45413576	C	T	0.285	0.9929	0.854	2.348	1.8057	3.0532	0.134	40.3147	2.162e-10	Imputed	APOE	downstream	3.7635e-14	19	45413576	rs75627662	C	T	0.236159	0.956002	0.169463	1.6872e-08	5.64135	578	2.944e-14
rs34095326	19	45395844	G	A	0.1974	0.9792	0.961	2.615	1.9337	3.5364	0.154	39.0393	4.154e-10	Imputed	TOMM40	intronic	2.2468e-12	19	45395844	rs34095326	G	A	0.15917	1.23934	0.210367	3.83085e-09	5.89134	578	1.3068e-13
rs6859	19	45382034	A	G	0.5026	0.9958	-0.613	0.542	0.4301	0.683	0.118	26.8733	2.172e-07	Genotyped	PVRL2	UTR3	3.701e-07	19	45382034	rs6859	G	A	0.455882	0.468768	0.126332	0.000206767	3.7106	578	8.1671e-05
rs59325138	19	45416291	C	T	0.3428	0.9833	-0.572	0.565	0.4466	0.7148	0.12	22.5861	2.009e-06	Imputed	APOC1	intergenic	5.274e-14	19	45416291	rs59325138	C	T	0.351211	-0.481389	0.133011	0.000295547	-3.61917	578	1.0696e-14
rs10770935	12	23168617	G	A	0.6815	0.9487	0.576	1.779	1.387	2.2818	0.127	20.4397	6.154e-06	Imputed	RP11-114G22.1	ncRNA_intronic		12	23168617	rs10770935	A	G	0.293253	-0.142365	0.142138	0.316538	-1.0016	578
rs12154589	7	22121378	G	T	0.2229	0.9679	-0.64	0.527	0.3982	0.6975	0.143	20.1148	7.293e-06	Imputed	RAPGEF5	intergenic	0.61544	7	22121378	rs12154589	G	T	0.205017	0.14149	0.157874	0.370135	0.89622	578	0.51232
rs7259620	19	45407788	G	A	0.3779	0.9913	-0.495	0.61	0.4898	0.7597	0.112	19.5908	9.593e-06	Imputed	TOMM40	downstream	2.2468e-12	19	45407788	rs7259620	G	A	0.381488	-0.594091	0.133968	9.22534e-06	-4.43458	578	1.3068e-13
rs12987860	2	223865401	C	T	0.4175	0.8345	0.571	1.77	1.3746	2.2792	0.129	19.5768	9.664e-06	Imputed	KCNE4	intergenic	0.13365	2	223865401	rs12987860	C	T	0.423211	0.0877239	0.118327	0.45847	0.741369	573	0.75435

## Sheet: S9. AB_Zscore
Supplementary Table 9. Top (P<1x10-5) results from GWAS analyses of variable AB_Zscore
EMIF-AD MBD																ADNI
ID	chr	pos	Allele1	Allele2	FREQ1	RSQR	EFFECT2	STDERR	CHISQ	PVALUE	N	Genotyped	nearestGene	func	Pgene	chr	pos	rsid	effectallele	otherallele	eaf	beta	se	p	z	n	Pgene
rs429358	19	45411941	C	T	0.2968	0.9957	0.573	0.048	143.806	3.916e-33	890	Imputed	APOE	exonic	1.6907e-24	19	45411941	rs429358	C	T	0.238095	-0.778216	0.060793	4.52758e-33	-12.8011	567	9.2467e-22
rs6857	19	45392254	T	C	0.2991	1	0.536	0.048	122.465	1.826e-28	890	Genotyped	PVRL2:CTB-129P6.4	ncRNA_intronic		19	45392254	rs6857	T	C	0.242188	-0.701124	0.0619484	6.52517e-27	-11.3179	576
rs769449	19	45410002	A	G	0.2411	1	0.56	0.051	120.566	4.757e-28	890	Genotyped	APOE	intronic	1.6907e-24	19	45410002	rs769449	A	G	0.185986	-0.691564	0.0685275	3.87104e-22	-10.0918	578	9.2467e-22
rs10414043	19	45415713	A	G	0.2413	0.9892	0.552	0.051	117.086	2.748e-27	890	Imputed	APOC1	intergenic	4.8082e-21	19	45415713	rs10414043	A	G	0.188908	-0.692153	0.0682322	2.47817e-22	-10.1441	577	1.9562e-23
rs7256200	19	45415935	T	G	0.2412	0.9883	0.552	0.051	117.074	2.765e-27	890	Imputed	APOC1	intergenic	4.8082e-21	19	45415935	rs7256200	T	G	0.188908	-0.692153	0.0682322	2.47817e-22	-10.1441	577	1.9562e-23
rs12721051	19	45422160	G	C	0.3258	0.9956	0.503	0.047	115.139	7.337e-27	890	Imputed	APOC1	UTR3	4.8082e-21	19	45422160	rs12721051	G	C	0.263841	-0.706486	0.0581787	2.49465e-30	-12.1434	578	1.9562e-23
rs56131196	19	45422846	A	G	0.326	1	0.501	0.047	114.181	1.189e-26	890	Genotyped	APOC1	downstream	4.8082e-21	19	45422846	rs56131196	A	G	0.264706	-0.704352	0.058202	3.73144e-30	-12.1019	578	1.9562e-23
rs4420638	19	45422946	G	A	0.326	1	0.501	0.047	114.181	1.189e-26	890	Genotyped	APOC1	downstream	4.8082e-21	19	45422946	rs4420638	G	A	0.264706	-0.704352	0.058202	3.73144e-30	-12.1019	578	1.9562e-23
rs59007384	19	45396665	T	G	0.3302	0.9996	0.485	0.047	104.956	1.249e-24	890	Genotyped	TOMM40	intronic	2.1034e-16	19	45396665	rs59007384	T	G	0.277682	-0.569027	0.061058	2.56245e-19	-9.31945	578	6.9146e-18
rs34404554	19	45395909	G	C	0.2536	0.9988	0.517	0.051	103.409	2.726e-24	890	Imputed	TOMM40	intronic	2.1034e-16	19	45395909	rs34404554	G	C	0.200692	-0.613727	0.0685991	5.16742e-18	-8.94657	578	6.9146e-18
rs11556505	19	45396144	T	C	0.2535	0.999	0.517	0.051	103.347	2.813e-24	890	Imputed	TOMM40	exonic	2.1034e-16	19	45396144	rs11556505	T	C	0.20104	-0.609117	0.0684745	7.77449e-18	-8.89553	577	6.9146e-18
rs2075650	19	45395619	G	A	0.2536	0.9989	0.517	0.051	103.345	2.816e-24	890	Imputed	TOMM40	intronic	2.1034e-16	19	45395619	rs2075650	G	A	0.200692	-0.613727	0.0685991	5.16742e-18	-8.94657	578	6.9146e-18
rs438811	19	45416741	T	C	0.3434	0.9868	0.482	0.048	102.827	3.657e-24	890	Imputed	APOC1	upstream	4.8082e-21	19	45416741	rs438811	T	C	0.290657	-0.598969	0.0611092	4.63283e-21	-9.80162	578	1.9562e-23
rs5117	19	45418790	C	T	0.3407	0.9835	0.482	0.048	102.492	4.331e-24	890	Imputed	APOC1	intronic	4.8082e-21	19	45418790	rs5117	C	T	0.289199	-0.618561	0.0615492	5.70437e-22	-10.0499	574	1.9562e-23
rs483082	19	45416178	T	G	0.3426	0.9886	0.479	0.047	102.301	4.769e-24	890	Imputed	APOC1	intergenic	4.8082e-21	19	45416178	rs483082	T	G	0.290657	-0.592331	0.0611594	1.23843e-20	-9.68504	578	1.9562e-23
rs12972970	19	45387596	A	G	0.2555	0.9837	0.513	0.051	100.921	9.573e-24	890	Imputed	PVRL2:CTB-129P6.4	ncRNA_intronic		19	45387596	rs12972970	A	G	0.201557	-0.590604	0.0681447	4.63603e-17	-8.66692	578
rs12972156	19	45387459	G	C	0.2553	0.9825	0.514	0.051	100.824	1.005e-23	890	Imputed	PVRL2:CTB-129P6.4	ncRNA_intronic		19	45387459	rs12972156	G	C	0.201557	-0.590604	0.0681447	4.63603e-17	-8.66692	578
rs111789331	19	45427125	A	T	0.2715	0.9642	0.509	0.051	100.047	1.489e-23	890	Imputed	APOC1P1	intergenic		19	45427125	rs111789331	A	T	0.215398	-0.632479	0.0645581	4.81537e-21	-9.79706	578
rs66626994	19	45428234	A	G	0.2697	0.9519	0.511	0.051	99.0009	2.524e-23	890	Imputed	APOC1P1	intergenic		19	45428234	rs66626994	A	G	0.213668	-0.64111	0.0648094	2.14537e-21	-9.89224	578
rs12721046	19	45421254	A	G	0.2688	0.9864	0.501	0.05	98.8294	2.752e-23	890	Imputed	APOC1	intronic	4.8082e-21	19	45421254	rs12721046	A	G	0.213668	-0.623335	0.0647428	1.9998e-20	-9.62787	578	1.9562e-23
rs71352238	19	45394336	C	T	0.2585	0.9989	0.482	0.05	91.5298	1.099e-21	890	Imputed	TOMM40	intronic	2.1034e-16	19	45394336	rs71352238	C	T	0.201557	-0.599118	0.0687809	3.30368e-17	-8.71053	578	6.9146e-18
rs34342646	19	45388130	A	G	0.261	0.9845	0.483	0.051	90.743	1.636e-21	890	Imputed	PVRL2:CTB-129P6.4	ncRNA_intronic		19	45388130	rs34342646	A	G	0.203287	-0.576649	0.0681979	2.35254e-16	-8.45551	578
rs157582	19	45396219	T	C	0.3384	1	0.444	0.047	89.4623	3.125e-21	890	Genotyped	TOMM40	intronic	2.1034e-16	19	45396219	rs157582	T	C	0.283737	-0.558515	0.0612825	1.35828e-18	-9.11378	578	6.9146e-18
rs157581	19	45395714	C	T	0.3406	0.9977	0.438	0.047	87.1961	9.828e-21	890	Imputed	TOMM40	exonic	2.1034e-16	19	45395714	rs157581	C	T	0.284602	-0.563179	0.0611892	6.56296e-19	-9.20388	578	6.9146e-18
rs184017	19	45394969	G	T	0.3401	0.998	0.437	0.047	87.0096	1.08e-20	890	Imputed	TOMM40	intronic	2.1034e-16	19	45394969	rs184017	G	T	0.283362	-0.557892	0.0613458	1.59686e-18	-9.09421	577	6.9146e-18
rs283815	19	45390333	G	A	0.3432	0.9999	0.427	0.047	83.4756	6.451e-20	890	Genotyped	PVRL2:CTB-129P6.4	ncRNA_intronic		19	45390333	rs283815	G	A	0.282872	-0.562824	0.0611621	6.65499e-19	-9.20216	578
rs10119	19	45406673	A	G	0.384	0.9544	0.424	0.047	82.5836	1.013e-19	890	Imputed	TOMM40	UTR3	2.1034e-16	19	45406673	rs10119	A	G	0.366551	-0.524903	0.0606967	5.3893e-17	-8.64797	577	6.9146e-18
rs75627662	19	45413576	T	C	0.285	0.9929	0.445	0.05	79.8762	3.986e-19	890	Imputed	APOE	downstream	1.6907e-24	19	45413576	rs75627662	T	C	0.236159	-0.463541	0.0664236	8.34208e-12	-6.97855	578	9.2467e-22
rs34095326	19	45395844	A	G	0.1974	0.9792	0.48	0.057	71.9801	2.174e-17	890	Imputed	TOMM40	intronic	2.1034e-16	19	45395844	rs34095326	A	G	0.15917	-0.554935	0.0773121	2.22584e-12	-7.17785	578	6.9146e-18
rs157595	19	45425460	G	A	0.6769	0.9653	0.342	0.049	48.6744	3.022e-12	890	Imputed	APOC1	intergenic	4.8082e-21	19	45425460	rs157595	A	G	0.376298	0.283184	0.0580096	1.3689e-06	4.88167	578	1.9562e-23
rs584007	19	45416478	G	A	0.6906	0.9909	0.345	0.05	48.3605	3.546e-12	890	Imputed	APOC1	intergenic	4.8082e-21	19	45416478	rs584007	A	G	0.351211	0.259974	0.0598418	1.65484e-05	4.34434	578	1.9562e-23
rs439401	19	45414451	C	T	0.689	0.9999	0.341	0.049	48.0384	4.18e-12	890	Genotyped	APOE	intergenic	1.6907e-24	19	45414451	rs439401	T	C	0.353806	0.255928	0.0593465	1.90391e-05	4.31243	578	9.2467e-22
rs157580	19	45395266	A	G	0.6908	0.9993	0.295	0.047	38.9344	4.383e-10	890	Genotyped	TOMM40	intronic	2.1034e-16	19	45395266	rs157580	G	A	0.352686	0.312847	0.0602281	2.86889e-07	5.19437	577	6.9146e-18
rs440446	19	45409167	G	C	0.6997	0.9936	0.289	0.048	35.9392	2.036e-09	890	Imputed	APOE	exonic	1.6907e-24	19	45409167	rs440446	C	G	0.344291	0.258868	0.0599224	1.84134e-05	4.32006	578	9.2467e-22
rs405697	19	45404691	G	A	0.7708	0.951	0.304	0.055	30.7453	2.942e-08	890	Imputed	TOMM40	UTR3	2.1034e-16	19	45404691	rs405697	A	G	0.24481	0.26138	0.0670209	0.000107706	3.89998	578	6.9146e-18
rs6859	19	45382034	G	A	0.5026	0.9958	-0.238	0.046	27.1307	1.902e-07	890	Genotyped	PVRL2	UTR3	2.7824e-09	19	45382034	rs6859	A	G	0.455882	-0.254939	0.0571921	9.99019e-06	-4.45759	578	1.0559e-07
rs116073620	5	94567191	C	T	0.0161	0.8285	-0.963	0.196	24.2453	8.481e-07	890	Imputed	MCTP1	intronic	0.79907	5	94567191	rs116073620	C	T	0.0207612	0.136313	0.208831	0.514185	0.652745	578	0.028892
rs75244278	13	108123109	A	G	0.0151	0.9934	-0.928	0.192	23.2307	1.437e-06	890	Genotyped	FAM155A	intronic	0.9927	13	108123109	rs75244278	A	G	0.00951557	-0.0249526	0.305306	0.93489	-0.0817297	578	0.84163
rs75569509	5	156822654	G	A	0.01	0.7706	1.193	0.253	22.2045	2.451e-06	890	Imputed	CTB-109A12.1:ADAM19	exonic		5	156822654	rs75569509	G	A	0.0190311	0.126768	0.208597	0.54362	0.607714	578
rs1050391	6	32917857	G	A	0.9157	1	-0.377	0.08	22.186	2.475e-06	890	Genotyped				6	32917857	rs1050391	A	G	0.0925606	-0.181161	0.104738	0.0842348	-1.72966	578
rs2077022	6	32919677	G	C	0.9157	1	-0.377	0.08	22.186	2.475e-06	890	Imputed				6	32919677	rs2077022	C	G	0.0925606	-0.181161	0.104738	0.0842348	-1.72966	578
rs3135029	6	32921774	G	T	0.9157	1	-0.377	0.08	22.186	2.475e-06	890	Imputed				6	32921774	rs3135029	T	G	0.0925606	-0.181161	0.104738	0.0842348	-1.72966	578
rs3129297	6	32927969	C	A	0.9157	1	-0.377	0.08	22.186	2.475e-06	890	Genotyped				6	32927969	rs3129297	A	C	0.0925606	-0.181161	0.104738	0.0842348	-1.72966	578
rs3135033	6	32950424	G	C	0.9152	0.9973	-0.376	0.08	22.042	2.667e-06	890	Imputed				6	32950424	rs3135033	C	G	0.0934256	-0.188921	0.104389	0.070859	-1.80978	578
rs148385040	18	54892495	A	C	0.0184	0.7361	0.892	0.191	21.9043	2.866e-06	890	Imputed	CTD-2526M8.2	intergenic		18	54892495	rs148385040	A	C	0.0138408	0.424246	0.240144	0.0778269	1.76663	578
rs73114115	5	62501001	T	A	0.0559	0.9098	-0.482	0.103	21.8716	2.915e-06	890	Imputed	CTD-2049O17.1	intergenic		5	62501001	rs73114115	T	A	0.0630473	0.00336073	0.125013	0.978562	0.0268831	571
rs567750	5	179306490	G	A	0.037	0.9883	0.572	0.123	21.7763	3.064e-06	890	Imputed	TBC1D9B	intronic	0.033803	5	179306490	rs567750	G	A	0.0346021	-0.032358	0.166507	0.845984	-0.194334	578	0.81571
rs140344756	22	23862545	C	G	0.0206	0.6266	0.903	0.194	21.7691	3.075e-06	890	Imputed	AP000345.4	intergenic		22	23862545	rs140344756	C	G	0.0207612	-0.335229	0.20908	0.109412	-1.60336	578
rs7259620	19	45407788	A	G	0.3779	0.9913	-0.207	0.044	21.7152	3.163e-06	890	Imputed	TOMM40	downstream	2.1034e-16	19	45407788	rs7259620	A	G	0.381488	0.286789	0.0598317	2.09808e-06	4.79326	578	6.9146e-18
rs3129305	6	32959180	C	G	0.9151	0.9833	-0.373	0.08	21.6506	3.271e-06	890	Imputed				6	32959180	rs3129305	G	C	0.0934256	-0.201122	0.104397	0.0545385	-1.92652	578
rs1514572	4	130160706	A	C	0.4431	0.9999	-0.213	0.046	21.6309	3.305e-06	890	Genotyped	RP11-419L4.1	intergenic		4	130160706	rs1514572	A	C	0.450692	-0.0896272	0.0582589	0.124501	-1.53843	578
rs1514574	4	130160613	A	T	0.4431	0.9995	-0.213	0.046	21.6178	3.327e-06	890	Imputed	RP11-419L4.1	intergenic		4	130160613	rs1514574	A	T	0.450692	-0.0896272	0.0582589	0.124501	-1.53843	578
rs3130597	6	32941191	C	T	0.9148	0.9974	-0.371	0.08	21.5396	3.466e-06	890	Imputed				6	32941191	rs3130597	T	C	0.0925606	-0.181161	0.104738	0.0842348	-1.72966	578
rs3129307	6	32944987	G	A	0.9147	0.998	-0.371	0.08	21.533	3.478e-06	890	Imputed				6	32944987	rs3129307	A	G	0.0925606	-0.181161	0.104738	0.0842348	-1.72966	578
rs1049526	6	32948804	T	C	0.9146	0.9996	-0.371	0.08	21.5314	3.481e-06	890	Genotyped				6	32948804	rs1049526	C	T	0.0925606	-0.181161	0.104738	0.0842348	-1.72966	578
rs1450396	4	163381645	A	T	0.295	0.9417	0.224	0.048	21.4205	3.688e-06	890	Imputed	TOMM22P4	intergenic		4	163381645	rs1450396	A	T	0.280277	-0.0977314	0.0657875	0.13795	-1.48556	578
rs1702088	1	20347278	T	G	0.2396	0.9606	0.25	0.054	21.3538	3.819e-06	890	Imputed	PLA2G5	intergenic	0.032281	1	20347278	rs1702088	T	G	0.25913	0.00261826	0.0685749	0.969557	0.038181	575	0.35698
rs1588049	1	20346394	A	G	0.2395	0.9608	0.25	0.054	21.2929	3.942e-06	890	Imputed	PLA2G5	intergenic	0.032281	1	20346394	rs1588049	A	G	0.258232	-0.000674293	0.0684225	0.992141	-0.00985483	577	0.35698
rs72813746	5	179297268	A	G	0.0365	1	0.565	0.123	21.1781	4.185e-06	890	Genotyped	TBC1D9B	exonic	0.033803	5	179297268	rs72813746	A	G	0.0338542	-0.0450481	0.16815	0.788871	-0.267903	576	0.81571
rs61739270	5	179302921	T	C	0.0365	1	0.565	0.123	21.1777	4.186e-06	890	Genotyped	TBC1D9B	exonic	0.033803	5	179302921	rs61739270	T	C	0.033737	-0.0460624	0.168454	0.784613	-0.273442	578	0.81571
rs17079730	5	179306333	G	A	0.0365	0.9956	0.565	0.123	21.0909	4.38e-06	890	Imputed	TBC1D9B	intronic	0.033803	5	179306333	rs17079730	G	A	0.0338542	-0.0481423	0.168452	0.775141	-0.285793	576	0.81571
rs12517276	5	62509628	T	C	0.055	0.9087	-0.477	0.104	21.0842	4.395e-06	890	Imputed	CTD-2049O17.1	intergenic		5	62509628	rs12517276	T	C	0.0622837	-0.00712729	0.125	0.95455	-0.0570186	578
rs1443012	18	28115656	C	T	0.4767	0.9841	0.212	0.046	21.0829	4.398e-06	890	Imputed	RP11-675P14.1	intergenic		18	28115656	rs1443012	C	T	0.462803	0.0358544	0.0611491	0.557877	0.586344	578
rs7699280	4	130152423	G	A	0.4228	0.9825	-0.212	0.046	21.0007	4.591e-06	890	Imputed	RP11-378N18.1	intergenic		4	130152423	rs7699280	G	A	0.429931	-0.110741	0.0580819	0.0570721	-1.90664	578
rs1376060	4	163391920	G	C	0.2965	0.936	0.222	0.049	20.9103	4.813e-06	890	Imputed	TOMM22P4	intergenic		4	163391920	rs1376060	G	C	0.280277	-0.0977314	0.0657875	0.13795	-1.48556	578
rs1038025	19	45404972	C	T	0.3795	0.9958	-0.203	0.044	20.8885	4.868e-06	890	Imputed	TOMM40	UTR3	2.1034e-16	19	45404972	rs1038025	C	T	0.387826	0.271133	0.0603274	8.46869e-06	4.49435	575	6.9146e-18
rs75295947	2	46185559	T	A	0.0222	0.9846	-0.679	0.149	20.8876	4.87e-06	890	Imputed	PRKCE	intronic	0.55158	2	46185559	rs75295947	T	A	0.0269097	0.215142	0.18065	0.234181	1.19093	576	0.78446
rs1038026	19	45405062	G	A	0.3797	0.9948	-0.203	0.045	20.8691	4.918e-06	890	Imputed	TOMM40	UTR3	2.1034e-16	19	45405062	rs1038026	G	A	0.388408	0.270325	0.0601855	8.56934e-06	4.49153	578	6.9146e-18
rs741780	19	45404431	C	T	0.3795	0.9974	-0.203	0.044	20.8443	4.982e-06	890	Imputed	TOMM40	intronic	2.1034e-16	19	45404431	rs741780	C	T	0.386678	0.271037	0.0600911	7.86387e-06	4.51044	578	6.9146e-18
rs760136	19	45403858	G	A	0.3795	0.9985	-0.203	0.044	20.8202	5.045e-06	890	Imputed	TOMM40	intronic	2.1034e-16	19	45403858	rs760136	G	A	0.386678	0.271037	0.0600911	7.86387e-06	4.51044	578	6.9146e-18
rs41289512	19	45351516	G	C	0.0798	0.8234	0.414	0.091	20.8099	5.072e-06	890	Imputed	PVRL2	intronic	2.7824e-09	19	45351516	rs41289512	G	C	0.0579585	-0.401413	0.126691	0.00161498	-3.16844	578	1.0559e-07
rs1160985	19	45403412	T	C	0.3795	0.9994	-0.203	0.044	20.8068	5.08e-06	890	Genotyped	TOMM40	intronic	2.1034e-16	19	45403412	rs1160985	T	C	0.386678	0.271037	0.0600911	7.86387e-06	4.51044	578	6.9146e-18
rs12454007	18	27479284	T	G	0.0472	0.8468	-0.523	0.115	20.746	5.244e-06	890	Imputed	RP11-784B15.1	intergenic		18	27479284	rs12454007	T	G	0.049308	-0.0980617	0.137462	0.475908	-0.713374	578
rs9637761	5	62515973	C	T	0.0548	0.8973	-0.478	0.105	20.7405	5.259e-06	890	Imputed	CTD-2049O17.1	intergenic		5	62515973	rs9637761	C	T	0.0622837	-0.00712729	0.125	0.95455	-0.0570186	578
rs77395458	5	62516584	T	G	0.0548	0.896	-0.478	0.105	20.6861	5.411e-06	890	Imputed	CTD-2049O17.1	intergenic		5	62516584	rs77395458	T	G	0.0622837	-0.00712729	0.125	0.95455	-0.0570186	578
rs75244857	5	62517457	G	A	0.0548	0.895	-0.478	0.105	20.642	5.537e-06	890	Imputed	CTD-2049O17.1	intergenic		5	62517457	rs75244857	G	A	0.0622837	-0.00712729	0.125	0.95455	-0.0570186	578
rs189198746	14	64070076	T	C	0.0109	0.6573	-1.189	0.262	20.5163	5.912e-06	890	Imputed	WDR89	intronic	0.49615	14	64070076	rs189198746	T	C	0.00692042	-0.126297	0.361044	0.726611	-0.34981	578	0.35228
rs151108857	10	72057756	G	C	0.0125	0.785	-1.122	0.248	20.5109	5.929e-06	890	Imputed	LRRC20	downstream	0.77763	10	72057756	rs151108857	G	C	0.0155979	-0.0143965	0.24078	0.952343	-0.0597914	577	0.88731
rs116268266	3	72347769	A	G	0.0125	0.7609	1.012	0.224	20.3653	6.398e-06	890	Imputed				3	72347769	rs116268266	A	G	0.00605536	0.422126	0.381327	0.268765	1.10699	578
rs13418985	2	46179405	G	A	0.0221	0.9502	-0.702	0.156	20.3561	6.429e-06	890	Imputed	PRKCE	intronic	0.55158	2	46179405	rs13418985	G	A	0.0242215	0.278586	0.189061	0.141164	1.47352	578	0.78446
rs116911908	18	54839064	A	G	0.0213	0.7698	0.785	0.174	20.3559	6.43e-06	890	Imputed	CTD-2526M8.2	upstream		18	54839064	rs116911908	A	G	0.0121107	0.271002	0.254296	0.287015	1.06569	578
rs75687234	5	62518546	T	C	0.0543	0.8902	-0.478	0.106	20.3199	6.552e-06	890	Imputed	CTD-2049O17.1	intergenic		5	62518546	rs75687234	T	C	0.0622837	-0.00712729	0.125	0.95455	-0.0570186	578
rs78268575	5	62518557	A	G	0.0543	0.89	-0.478	0.106	20.3083	6.591e-06	890	Imputed	CTD-2049O17.1	intergenic		5	62518557	rs78268575	A	G	0.0622837	-0.00712729	0.125	0.95455	-0.0570186	578
rs11884014	2	46177005	T	C	0.0212	0.9643	-0.714	0.159	20.2725	6.716e-06	890	Imputed	PRKCE	intronic	0.55158	2	46177005	rs11884014	T	C	0.0242634	0.277582	0.189082	0.142647	1.46804	577	0.78446
rs72910613	18	27445975	A	G	0.0216	0.9554	-0.729	0.162	20.2709	6.722e-06	890	Imputed	RP11-784B15.1	intergenic		18	27445975	rs72910613	A	G	0.016436	0.343319	0.234959	0.144517	1.46119	578
rs71422567	2	118993939	G	C	0.0114	0.9157	-0.937	0.208	20.2585	6.765e-06	890	Imputed				2	118993939	rs71422567	G	C	0.00692042	0.0180349	0.357588	0.959794	0.0504349	578
rs72813759	5	179338196	T	C	0.0293	0.9398	0.62	0.138	20.2173	6.913e-06	890	Imputed	RNF130	downstream	0.6822	5	179338196	rs72813759	T	C	0.0311419	0.0126962	0.174894	0.942155	0.0725935	578	0.77474
rs76509720	5	62494939	T	A	0.0551	0.916	-0.464	0.103	20.2115	6.933e-06	890	Imputed	CTD-2049O17.1	intergenic		5	62494939	rs76509720	T	A	0.0622837	-0.00712729	0.125	0.95455	-0.0570186	578
rs4344112	8	135269708	C	T	0.1762	0.9887	-0.265	0.059	20.1946	6.995e-06	890	Imputed	RP11-513H8.1	ncRNA_intronic		8	135269708	rs4344112	C	T	0.205017	0.0438165	0.0703187	0.53346	0.623113	578
rs10434540	5	62494489	C	T	0.0551	0.9164	-0.464	0.103	20.1941	6.997e-06	890	Imputed	CTD-2049O17.1	intergenic		5	62494489	rs10434540	C	T	0.0622837	-0.00712729	0.125	0.95455	-0.0570186	578
rs2139973	2	82257072	A	G	0.0646	0.9715	0.416	0.093	20.1893	7.014e-06	890	Imputed	AC079896.1	intergenic		2	82257072	rs2139973	A	G	0.0700692	0.149824	0.118516	0.206687	1.26417	578
rs1867947	8	135269179	C	T	0.1707	0.981	-0.268	0.06	20.1353	7.215e-06	890	Imputed	RP11-513H8.1	ncRNA_intronic		8	135269179	rs1867947	C	T	0.201906	0.0336778	0.0705237	0.633162	0.477539	577
rs74864550	5	62493341	A	G	0.055	0.9176	-0.463	0.103	20.1315	7.23e-06	890	Imputed	CTD-2049O17.1	intergenic		5	62493341	rs74864550	A	G	0.0622837	-0.00712729	0.125	0.95455	-0.0570186	578
rs71317074	22	38298172	G	C	0.0225	0.6348	-0.826	0.184	20.1303	7.234e-06	890	Imputed	MICALL1	intergenic	0.70859	22	38298172	rs71317074	G	C	0.0259516	0.0745486	0.188333	0.692377	0.395833	578	0.90765
rs71317074	22	38298172	G	C	0.0225	0.6348	-0.826	0.184	20.1303	7.234e-06	890	Imputed	MICALL1	intergenic	0.70859	22	38298172	rs71317074	G	C	0.0259516	0.0745486	0.188333	0.692377	0.395833	578	0.90765
rs75333570	5	62493279	A	G	0.055	0.9177	-0.463	0.103	20.129	7.239e-06	890	Imputed	CTD-2049O17.1	intergenic		5	62493279	rs75333570	A	G	0.0622837	-0.00712729	0.125	0.95455	-0.0570186	578
rs79071542	5	62493337	A	G	0.055	0.9176	-0.463	0.103	20.1291	7.239e-06	890	Imputed	CTD-2049O17.1	intergenic		5	62493337	rs79071542	A	G	0.0622837	-0.00712729	0.125	0.95455	-0.0570186	578
5:62492204	5	62492204	A	G	0.055	0.9186	-0.462	0.103	20.08	7.427e-06	890	Imputed				5	62492204	rs76581356	A	G	0.0622837	-0.00712729	0.125	0.95455	-0.0570186	578
rs73926118	2	46173111	T	A	0.0212	0.9667	-0.712	0.159	19.9902	7.784e-06	890	Imputed	PRKCE	intronic	0.55158	2	46173111	rs73926118	T	A	0.0242215	0.278586	0.189061	0.141164	1.47352	578	0.78446
rs12458326	18	27461353	C	T	0.0374	0.9417	-0.54	0.121	19.9455	7.968e-06	890	Imputed	RP11-784B15.1	intergenic		18	27461353	rs12458326	C	T	0.0380623	-0.107895	0.157118	0.492543	-0.686714	578
rs75810108	5	62499874	T	G	0.0568	0.9144	-0.455	0.102	19.9416	7.984e-06	890	Imputed	CTD-2049O17.1	intergenic		5	62499874	rs75810108	T	G	0.0622837	-0.00712729	0.125	0.95455	-0.0570186	578
rs12458435	18	27461804	C	T	0.0374	0.9418	-0.54	0.121	19.9411	7.986e-06	890	Imputed	RP11-784B15.1	intergenic		18	27461804	rs12458435	C	T	0.0371972	-0.106886	0.158837	0.501265	-0.672931	578
rs12458437	18	27461810	C	T	0.0374	0.9418	-0.54	0.121	19.9405	7.989e-06	890	Imputed	RP11-784B15.1	intergenic		18	27461810	rs12458437	C	T	0.0371972	-0.106886	0.158837	0.501265	-0.672931	578
rs76030168	5	62488473	G	C	0.055	0.9224	-0.458	0.103	19.8761	8.263e-06	890	Imputed	CTD-2049O17.1	intergenic		5	62488473	rs76030168	G	C	0.0622837	-0.00712729	0.125	0.95455	-0.0570186	578
rs3910648	18	27470060	A	T	0.0373	0.9302	-0.543	0.122	19.8606	8.33e-06	890	Imputed	RP11-784B15.1	intergenic		18	27470060	rs3910648	A	T	0.0371972	-0.106886	0.158837	0.501265	-0.672931	578
rs142666123	18	31905640	A	G	0.0139	0.7792	-0.959	0.215	19.8222	8.499e-06	890	Imputed	NOL4	intergenic	0.65283	18	31905640	rs142666123	A	G	0.0138408	0.0765437	0.243846	0.753711	0.313902	578	0.56199
rs7981755	13	24846679	C	G	0.2124	0.7949	0.271	0.061	19.8196	8.51e-06	890	Imputed	RP11-307N16.6:SPATA13	intronic		13	24846679	rs7981755	C	G	0.191176	0.0461754	0.0769718	0.548812	0.5999	578
rs116794111	17	48948017	T	C	0.0171	0.9158	-0.826	0.186	19.8198	8.51e-06	890	Imputed				17	48948017	rs116794111	T	C	0.0078125	0.193199	0.33853	0.568429	0.5707	576
rs17792111	18	53815456	G	C	0.0626	0.9233	0.433	0.097	19.7928	8.631e-06	890	Imputed	CTD-2008L17.2	ncRNA_intronic		18	53815456	rs17792111	G	C	0.0596886	-0.0369467	0.127408	0.771933	-0.289986	578
rs76549454	5	62486157	C	G	0.055	0.9249	-0.456	0.103	19.7553	8.802e-06	890	Imputed	CTD-2049O17.1	intergenic		5	62486157	rs76549454	C	G	0.0622837	-0.00712729	0.125	0.95455	-0.0570186	578
rs74702414	5	62490410	G	A	0.055	0.9192	-0.457	0.103	19.7109	9.008e-06	890	Imputed	CTD-2049O17.1	intergenic		5	62490410	rs74702414	G	A	0.0622837	-0.00712729	0.125	0.95455	-0.0570186	578
rs138129403	16	78701067	G	C	0.0172	0.9853	-0.732	0.165	19.6408	9.345e-06	890	Imputed	WWOX	intronic	0.11342	16	78701067	rs138129403	G	C	0.0112457	0.139917	0.281134	0.618896	0.497688	578	0.56982
rs112805731	18	27478804	G	A	0.0284	0.9597	-0.612	0.138	19.6312	9.392e-06	890	Imputed	RP11-784B15.1	intergenic		18	27478804	rs112805731	G	A	0.0207612	0.113972	0.210109	0.587726	0.542444	578
rs72901547	18	27477819	A	G	0.0287	0.9637	-0.608	0.137	19.6306	9.395e-06	890	Imputed	RP11-784B15.1	intergenic		18	27477819	rs72901547	A	G	0.0207612	0.113972	0.210109	0.587726	0.542444	578
rs71459458	10	54430548	C	G	0.0348	0.8222	0.597	0.135	19.5677	9.71e-06	890	Imputed	RP11-556E13.1	ncRNA_intronic		10	54430548	rs71459458	C	G	0.033737	-0.136239	0.16655	0.413695	-0.818009	578
rs114144424	3	121392259	A	G	0.0195	0.9749	0.739	0.167	19.5343	9.881e-06	890	Imputed	GOLGB1	intronic	0.038708	3	121392259	rs114144424	A	G	0.0121107	-0.248207	0.271041	0.360184	-0.915754	578	0.23762
rs12082367	1	163943873	C	T	0.2241	0.9178	0.251	0.057	19.53	9.903e-06	890	Imputed	U3	intergenic		1	163943873	rs12082367	C	T	0.256055	1.80203e-05	0.0696994	0.999794	0.000258543	578
rs72901539	18	27469960	G	A	0.0289	0.9861	-0.597	0.135	19.5252	9.928e-06	890	Imputed	RP11-784B15.1	intergenic		18	27469960	rs72901539	G	A	0.0207612	0.113972	0.210109	0.587726	0.542444	578
rs114420009	3	121416813	A	G	0.0195	0.9934	0.732	0.166	19.512	9.997e-06	890	Genotyped	GOLGB1	exonic	0.038708	3	121416813	rs114420009	A	G	0.0121107	-0.248207	0.271041	0.360184	-0.915754	578	0.23762

## Sheet: S10. log_Central_CSF_AB42
Supplementary Table 10. Top (P<1x10-5) results from GWAS analyses of variable log_Central_CSF_AB42
EMIF-AD MBD																ADNI
ID	chr	pos	Allele1	Allele2	FREQ1	RSQR	EFFECT2	STDERR	CHISQ	PVALUE	N	Genotyped	nearestGene	func	Pgene	chr	pos	rsid	effectallele	otherallele	eaf	beta	se	p	z	n	Pgene
rs429358	19	45411941	C	T	0.2968	0.9957	0.11	0.013	70.2968	5.102e-17	677	Imputed	APOE	exonic	1.2431e-13	19	45411941	rs429358	C	T	0.238095	-40.3398	3.15128	4.52758e-33	-12.8011	567	9.2467e-22
rs10414043	19	45415713	A	G	0.2413	0.9892	0.11	0.014	61.0427	5.585e-15	677	Imputed	APOC1	intergenic	2.4216e-12	19	45415713	rs10414043	A	G	0.188908	-35.8786	3.5369	2.47817e-22	-10.1441	577	1.9562e-23
rs7256200	19	45415935	T	G	0.2412	0.9883	0.11	0.014	60.9902	5.736e-15	677	Imputed	APOC1	intergenic	2.4216e-12	19	45415935	rs7256200	T	G	0.188908	-35.8786	3.5369	2.47817e-22	-10.1441	577	1.9562e-23
rs769449	19	45410002	A	G	0.2411	1	0.109	0.014	60.5386	7.215e-15	677	Genotyped	APOE	intronic	1.2431e-13	19	45410002	rs769449	A	G	0.185986	-35.8481	3.55221	3.87104e-22	-10.0918	578	9.2467e-22
rs6857	19	45392254	T	C	0.2991	1	0.101	0.013	57.8626	2.811e-14	677	Genotyped	PVRL2:CTB-129P6.4	ncRNA_intronic		19	45392254	rs6857	T	C	0.242188	-36.3437	3.21117	6.52517e-27	-11.3179	576
rs12721051	19	45422160	G	C	0.3258	0.9956	0.096	0.013	55.0933	1.149e-13	677	Imputed	APOC1	UTR3	2.4216e-12	19	45422160	rs12721051	G	C	0.263841	-36.6216	3.01577	2.49465e-30	-12.1434	578	1.9562e-23
rs56131196	19	45422846	A	G	0.326	1	0.096	0.013	54.9509	1.236e-13	677	Genotyped	APOC1	downstream	2.4216e-12	19	45422846	rs56131196	A	G	0.264706	-36.511	3.01697	3.73144e-30	-12.1019	578	1.9562e-23
rs4420638	19	45422946	G	A	0.326	1	0.096	0.013	54.9509	1.236e-13	677	Genotyped	APOC1	downstream	2.4216e-12	19	45422946	rs4420638	G	A	0.264706	-36.511	3.01697	3.73144e-30	-12.1019	578	1.9562e-23
rs59007384	19	45396665	T	G	0.3302	0.9996	0.093	0.013	50.6501	1.104e-12	677	Genotyped	TOMM40	intronic	8.331e-11	19	45396665	rs59007384	T	G	0.277682	-29.4962	3.16502	2.56245e-19	-9.31945	578	6.9146e-18
rs34404554	19	45395909	G	C	0.2536	0.9988	0.099	0.014	49.9527	1.575e-12	677	Imputed	TOMM40	intronic	8.331e-11	19	45395909	rs34404554	G	C	0.200692	-31.8133	3.55592	5.16742e-18	-8.94657	578	6.9146e-18
rs11556505	19	45396144	T	C	0.2535	0.999	0.099	0.014	49.9282	1.595e-12	677	Imputed	TOMM40	exonic	8.331e-11	19	45396144	rs11556505	T	C	0.20104	-31.5743	3.54946	7.77449e-18	-8.89553	577	6.9146e-18
rs2075650	19	45395619	G	A	0.2536	0.9989	0.099	0.014	49.9156	1.605e-12	677	Imputed	TOMM40	intronic	8.331e-11	19	45395619	rs2075650	G	A	0.200692	-31.8133	3.55592	5.16742e-18	-8.94657	578	6.9146e-18
rs12972970	19	45387596	A	G	0.2555	0.9837	0.099	0.014	48.9539	2.62e-12	677	Imputed	PVRL2:CTB-129P6.4	ncRNA_intronic		19	45387596	rs12972970	A	G	0.201557	-30.6147	3.53236	4.63603e-17	-8.66692	578
rs12972156	19	45387459	G	C	0.2553	0.9825	0.099	0.014	48.9395	2.64e-12	677	Imputed	PVRL2:CTB-129P6.4	ncRNA_intronic		19	45387459	rs12972156	G	C	0.201557	-30.6147	3.53236	4.63603e-17	-8.66692	578
rs111789331	19	45427125	A	T	0.2715	0.9642	0.098	0.014	47.9614	4.347e-12	677	Imputed	APOC1P1	intergenic		19	45427125	rs111789331	A	T	0.215398	-32.7854	3.34645	4.81537e-21	-9.79706	578
rs66626994	19	45428234	A	G	0.2697	0.9519	0.098	0.014	47.6755	5.029e-12	677	Imputed	APOC1P1	intergenic		19	45428234	rs66626994	A	G	0.213668	-33.2328	3.35948	2.14537e-21	-9.89224	578
rs12721046	19	45421254	A	G	0.2688	0.9864	0.095	0.014	46.6936	8.3e-12	677	Imputed	APOC1	intronic	2.4216e-12	19	45421254	rs12721046	A	G	0.213668	-32.3113	3.35602	1.9998e-20	-9.62787	578	1.9562e-23
rs483082	19	45416178	T	G	0.3426	0.9886	0.089	0.013	46.6552	8.464e-12	677	Imputed	APOC1	intergenic	2.4216e-12	19	45416178	rs483082	T	G	0.290657	-30.7042	3.17027	1.23843e-20	-9.68504	578	1.9562e-23
rs5117	19	45418790	C	T	0.3407	0.9835	0.089	0.013	46.2476	1.042e-11	677	Imputed	APOC1	intronic	2.4216e-12	19	45418790	rs5117	C	T	0.289199	-32.0639	3.19048	5.70437e-22	-10.0499	574	1.9562e-23
rs438811	19	45416741	T	C	0.3434	0.9868	0.088	0.013	45.4049	1.602e-11	677	Imputed	APOC1	upstream	2.4216e-12	19	45416741	rs438811	T	C	0.290657	-31.0483	3.16767	4.63283e-21	-9.80162	578	1.9562e-23
rs71352238	19	45394336	C	T	0.2585	0.9989	0.092	0.014	43.3613	4.551e-11	677	Imputed	TOMM40	intronic	8.331e-11	19	45394336	rs71352238	C	T	0.201557	-31.0561	3.56535	3.30368e-17	-8.71053	578	6.9146e-18
rs34342646	19	45388130	A	G	0.261	0.9845	0.092	0.014	43.0096	5.447e-11	677	Imputed	PVRL2:CTB-129P6.4	ncRNA_intronic		19	45388130	rs34342646	A	G	0.203287	-29.8913	3.53513	2.35254e-16	-8.45551	578
rs157582	19	45396219	T	C	0.3384	1	0.083	0.013	40.9549	1.558e-10	677	Genotyped	TOMM40	intronic	8.331e-11	19	45396219	rs157582	T	C	0.283737	-28.9513	3.17666	1.35828e-18	-9.11378	578	6.9146e-18
rs157581	19	45395714	C	T	0.3406	0.9977	0.082	0.013	39.6933	2.971e-10	677	Imputed	TOMM40	exonic	8.331e-11	19	45395714	rs157581	C	T	0.284602	-29.1931	3.17182	6.56296e-19	-9.20388	578	6.9146e-18
rs184017	19	45394969	G	T	0.3401	0.998	0.082	0.013	39.6121	3.098e-10	677	Imputed	TOMM40	intronic	8.331e-11	19	45394969	rs184017	G	T	0.283362	-28.919	3.17993	1.59686e-18	-9.09421	577	6.9146e-18
rs10119	19	45406673	A	G	0.384	0.9544	0.082	0.013	39.5996	3.117e-10	677	Imputed	TOMM40	UTR3	8.331e-11	19	45406673	rs10119	A	G	0.366551	-27.209	3.14629	5.3893e-17	-8.64797	577	6.9146e-18
rs283815	19	45390333	G	A	0.3432	0.9999	0.081	0.013	38.8233	4.64e-10	677	Genotyped	PVRL2:CTB-129P6.4	ncRNA_intronic		19	45390333	rs283815	G	A	0.282872	-29.1747	3.17041	6.65499e-19	-9.20216	578
rs75627662	19	45413576	T	C	0.285	0.9929	0.083	0.014	36.1528	1.824e-09	677	Imputed	APOE	downstream	1.2431e-13	19	45413576	rs75627662	T	C	0.236159	-24.0282	3.44315	8.34208e-12	-6.97855	578	9.2467e-22
rs34095326	19	45395844	A	G	0.1974	0.9792	0.093	0.016	35.2045	2.968e-09	677	Imputed	TOMM40	intronic	8.331e-11	19	45395844	rs34095326	A	G	0.15917	-28.7657	4.00757	2.22584e-12	-7.17785	578	6.9146e-18
rs2283332	12	6174729	A	G	0.0894	0.9981	-0.117	0.022	28.1634	1.115e-07	677	Genotyped	VWF	intronic	0.029317	12	6174729	rs2283332	A	G	0.0954861	10.0942	5.25969	0.0554656	1.91917	576	0.16908
2:203630825	2	203630825	C	A	0.1741	0.5195	0.116	0.022	27.7397	1.388e-07	677	Imputed
rs7699280	4	130152423	G	A	0.4228	0.9825	-0.07	0.013	27.7348	1.391e-07	677	Imputed	RP11-378N18.1	intergenic		4	130152423	rs7699280	G	A	0.429931	-5.7404	3.01075	0.0570721	-1.90664	578
rs139520300	16	51287698	C	T	0.0206	0.8665	0.244	0.047	26.4751	2.67e-07	677	Imputed	AC137527.2	intergenic		16	51287698	rs139520300	C	T	0.0155709	10.6388	11.8097	0.368051	0.900848	578
rs138970106	16	51276600	C	T	0.0208	0.8778	0.238	0.047	25.4186	4.614e-07	677	Imputed	AC137527.2	intergenic		16	51276600	rs138970106	C	T	0.0138408	16.861	12.4283	0.175427	1.35666	578
rs1514574	4	130160613	A	T	0.4431	0.9995	-0.065	0.013	24.8471	6.206e-07	677	Imputed	RP11-419L4.1	intergenic		4	130160613	rs1514574	A	T	0.450692	-4.64594	3.01992	0.124501	-1.53843	578
rs1514572	4	130160706	A	C	0.4431	0.9999	-0.065	0.013	24.8462	6.209e-07	677	Genotyped	RP11-419L4.1	intergenic		4	130160706	rs1514572	A	C	0.450692	-4.64594	3.01992	0.124501	-1.53843	578
rs183830677	16	51315700	G	C	0.0182	0.7454	0.268	0.054	24.4041	7.81e-07	677	Imputed	UNGP1	intergenic		16	51315700	rs183830677	G	C	0.0155709	10.6388	11.8097	0.368051	0.900848	578
rs117686791	6	79249533	C	T	0.0124	0.9944	0.336	0.068	24.2589	8.422e-07	677	Genotyped	RP3-390M24.1	intergenic		6	79249533	rs117686791	C	T	0.00951557	21.4242	15.7807	0.175123	1.35762	578
rs138311002	16	51248412	A	G	0.0204	0.8704	0.235	0.048	24.0541	9.366e-07	677	Imputed	AC137527.2	intergenic		16	51248412	rs138311002	A	G	0.0129758	12.2195	12.7852	0.339605	0.955749	578
rs145849189	22	50487191	A	G	0.0103	0.6526	-0.311	0.065	23.2353	1.433e-06	677	Imputed				22	50487191	rs145849189	A	G	0.00951557	2.90438	15.9343	0.855434	0.182272	578
rs12226436	11	12483337	G	A	0.3815	0.9565	-0.063	0.013	22.8976	1.709e-06	677	Imputed	PARVA	intronic	0.025543	11	12483337	rs12226436	G	A	0.360727	0.220068	3.30921	0.947002	0.0665015	578	0.21039
rs13260564	8	6033899	C	T	0.5894	0.9016	0.062	0.013	22.7284	1.866e-06	677	Imputed	RP11-124B13.1	ncRNA_intronic		8	6033899	rs13260564	T	C	0.417678	-3.29933	3.11881	0.290562	-1.05788	577
rs7955850	12	6175579	G	T	0.1016	0.9792	-0.099	0.021	22.5047	2.096e-06	677	Imputed	VWF	intronic	0.029317	12	6175579	rs7955850	G	T	0.108997	8.65507	4.90909	0.0784267	1.76307	578	0.16908
rs55907031	12	6181635	A	G	0.1039	0.9476	-0.101	0.021	22.4656	2.139e-06	677	Imputed	VWF	intronic	0.029317	12	6181635	rs55907031	A	G	0.105536	9.84109	5.00321	0.0496745	1.96696	578	0.16908
rs9989051	12	6177679	A	G	0.1032	0.9578	-0.1	0.021	22.3917	2.223e-06	677	Imputed	VWF	intronic	0.029317	12	6177679	rs9989051	A	G	0.104853	10.2274	5.01694	0.0419565	2.03857	577	0.16908
rs2239156	12	6180582	T	A	0.1038	0.949	-0.1	0.021	22.3543	2.267e-06	677	Imputed	VWF	intronic	0.029317	12	6180582	rs2239156	T	A	0.105536	9.84109	5.00321	0.0496745	1.96696	578	0.16908
rs495822	15	46921761	A	T	0.2606	0.9006	0.072	0.015	22.2989	2.333e-06	677	Imputed	RNU6-1014P	intergenic		15	46921761	rs495822	A	T	0.291522	-2.7456	3.32696	0.409572	-0.825257	578
rs10015112	4	73596552	T	C	0.0197	0.5962	0.279	0.059	22.141	2.533e-06	677	Imputed	HNRNPA1P67	intergenic		4	73596552	rs10015112	T	C	0.0216263	19.4009	10.2342	0.0585083	1.89569	578
rs1426576	11	12482568	T	C	0.3674	0.9464	-0.062	0.013	22.0341	2.679e-06	677	Imputed	PARVA	intronic	0.025543	11	12482568	rs1426576	T	C	0.346021	-1.04907	3.33586	0.753271	-0.314482	578	0.21039
rs78509066	4	124776356	T	C	0.0874	0.9413	0.109	0.023	21.9432	2.808e-06	677	Imputed	LINC01091	ncRNA_intronic		4	124776356	rs78509066	T	C	0.0761246	-5.08158	5.52677	0.358251	-0.919449	578
rs58052042	2	157760384	C	T	0.0713	0.9649	0.115	0.025	21.7513	3.104e-06	677	Imputed	AC108057.1	intergenic		2	157760384	rs58052042	C	T	0.0683391	0.955948	6.34318	0.880262	0.150705	578
rs6121791	20	60309969	A	G	0.1913	0.9649	0.076	0.016	21.4858	3.564e-06	677	Imputed	CDH4	intronic	0.35825	20	60309969	rs6121791	A	G	0.145581	-7.6229	4.41864	0.085042	-1.72517	577	0.7051
rs6121790	20	60309786	A	G	0.1918	0.9669	0.076	0.016	21.4574	3.618e-06	677	Imputed	CDH4	intronic	0.35825	20	60309786	rs6121790	A	G	0.145329	-7.48717	4.41842	0.0907117	-1.69454	578	0.7051
rs6121793	20	60310655	G	C	0.1914	0.9627	0.076	0.016	21.3545	3.817e-06	677	Imputed	CDH4	intronic	0.35825	20	60310655	rs6121793	G	C	0.144714	-7.86378	4.41912	0.0756947	-1.77949	577	0.7051
rs541237	15	46906804	G	A	0.2653	0.8892	0.07	0.015	21.2253	4.083e-06	677	Imputed	RNU6-1014P	intergenic		15	46906804	rs541237	G	A	0.295848	-2.19876	3.31855	0.507877	-0.662566	578
rs1971164	11	38757658	C	A	0.7681	0.503	0.1	0.022	21.0657	4.438e-06	677	Imputed				11	38757658	rs1971164	A	G	0.00778547	-11.0121	17.6828	0.533692	-0.62276	578
rs1971164	11	38757658	C	A	0.7681	0.503	0.1	0.022	21.0657	4.438e-06	677	Imputed				11	38757658	rs1971164	A	G	0.00778547	-11.0121	17.6828	0.533692	-0.62276	578
rs139970	22	36855454	A	G	0.1073	0.9877	0.094	0.021	20.8507	4.965e-06	677	Imputed	RP5-1119A7.14	intergenic		22	36855454	rs139970	A	G	0.0970537	4.79276	5.0937	0.347147	0.94092	577
rs139977	22	36856222	A	G	0.1073	0.9851	0.094	0.021	20.8307	5.017e-06	677	Imputed	RP5-1119A7.14	intergenic		22	36856222	rs139977	A	G	0.0968858	4.87089	5.08939	0.338941	0.957067	578
rs8137850	22	36855354	C	T	0.1073	0.9892	0.094	0.021	20.8293	5.021e-06	677	Imputed	RP5-1119A7.14	intergenic		22	36855354	rs8137850	C	T	0.0968858	4.87089	5.08939	0.338941	0.957067	578
rs139976	22	36856042	C	T	0.1072	0.9864	0.094	0.021	20.824	5.035e-06	677	Imputed	RP5-1119A7.14	intergenic		22	36856042	rs139976	C	T	0.0968858	4.87089	5.08939	0.338941	0.957067	578
rs139975	22	36855891	C	T	0.1072	0.987	0.094	0.021	20.8081	5.077e-06	677	Imputed	RP5-1119A7.14	intergenic		22	36855891	rs139975	C	T	0.0977509	4.75141	5.07687	0.349725	0.935895	578
rs79236	22	36858629	G	A	0.1085	0.9795	0.094	0.021	20.7124	5.337e-06	677	Imputed	TXN2	intergenic	0.37348	22	36858629	rs79236	G	A	0.0970537	4.75463	5.08717	0.350376	0.934631	577	0.52937
rs139823448	17	74059142	T	C	0.0396	0.746	-0.177	0.039	20.6613	5.481e-06	677	Imputed	SRP68	intronic	0.48517	17	74059142	rs139823448	T	C	0.0519031	-0.152195	6.99107	0.982639	-0.02177	578	0.55385
rs35357088	9	27197368	C	T	0.0531	0.9212	0.14	0.031	20.658	5.491e-06	677	Imputed	TEK	exonic	0.4514	9	27197368	rs35357088	C	T	0.0726644	-14.7304	5.77128	0.01096	-2.55236	578	0.54447
rs79235	22	36858477	G	T	0.1078	0.9802	0.094	0.021	20.6069	5.639e-06	677	Imputed	TXN2	intergenic	0.37348	22	36858477	rs79235	G	T	0.0968858	4.87089	5.08939	0.338941	0.957067	578	0.52937
rs4472	22	36858510	G	A	0.1078	0.9802	0.094	0.021	20.5955	5.673e-06	677	Imputed	TXN2	intergenic	0.37348	22	36858510	rs4472	G	A	0.0968858	4.87089	5.08939	0.338941	0.957067	578	0.52937
rs4471	22	36858236	G	C	0.1079	0.9798	0.094	0.021	20.5861	5.701e-06	677	Imputed	TXN2	intergenic	0.37348	22	36858236	rs4471	G	C	0.0968858	4.87089	5.08939	0.338941	0.957067	578	0.52937
rs139990	22	36858290	T	A	0.1078	0.9809	0.094	0.021	20.5834	5.709e-06	677	Imputed	TXN2	intergenic	0.37348	22	36858290	rs139990	T	A	0.0968858	4.87089	5.08939	0.338941	0.957067	578	0.52937
rs139989	22	36858174	G	A	0.1078	0.981	0.094	0.021	20.5531	5.8e-06	677	Imputed	TXN2	intergenic	0.37348	22	36858174	rs139989	G	A	0.0986159	4.6428	5.05927	0.359176	0.91768	578	0.52937
rs61700819	2	86493787	A	T	0.0194	0.6999	0.233	0.051	20.5516	5.804e-06	677	Imputed	REEP1	intronic	9.6515e-05	2	86493787	rs61700819	A	T	0.0363322	-6.58469	8.39983	0.433421	-0.783907	578	0.29931
rs139985	22	36857291	A	G	0.1077	0.9829	0.093	0.021	20.505	5.948e-06	677	Imputed	TXN2	intergenic	0.37348	22	36857291	rs139985	A	G	0.0968858	4.87089	5.08939	0.338941	0.957067	578	0.52937
rs61334794	8	70235856	T	A	0.2356	0.9846	-0.07	0.016	20.5036	5.952e-06	677	Imputed	RP11-744J10.3	intergenic		8	70235856	rs61334794	T	A	0.260908	-3.15775	3.30297	0.339466	-0.956033	573
rs61334794	8	70235856	T	A	0.2356	0.9846	-0.07	0.016	20.5036	5.952e-06	677	Imputed	RP11-744J10.3	intergenic		8	70235856	rs61334794	T	A	0.260908	-3.15775	3.30297	0.339466	-0.956033	573
rs139984	22	36857198	C	T	0.1077	0.9832	0.093	0.021	20.493	5.985e-06	677	Imputed	TXN2	intergenic	0.37348	22	36857198	rs139984	C	T	0.0968858	4.87089	5.08939	0.338941	0.957067	578	0.52937
rs139978	22	36856503	C	T	0.1088	0.9795	0.093	0.021	20.4892	5.997e-06	677	Imputed	RP5-1119A7.14	intergenic		22	36856503	rs139978	C	T	0.0977509	4.29143	5.07376	0.398016	0.845808	578
rs139983	22	36857128	G	A	0.1077	0.9834	0.093	0.021	20.482	6.019e-06	677	Imputed	TXN2	intergenic	0.37348	22	36857128	rs139983	G	A	0.0968858	4.87089	5.08939	0.338941	0.957067	578	0.52937
rs139982	22	36856982	T	C	0.1077	0.9834	0.093	0.021	20.4788	6.03e-06	677	Imputed	RP5-1119A7.14	intergenic		22	36856982	rs139982	T	C	0.0968858	4.87089	5.08939	0.338941	0.957067	578
rs148168019	2	119155519	A	G	0.0171	0.9102	0.226	0.05	20.4788	6.03e-06	677	Imputed	AC093901.1	intergenic		2	119155519	rs148168019	A	G	0.0155709	11.502	11.7987	0.330044	0.974861	578
rs139981	22	36856808	C	T	0.1077	0.9842	0.093	0.021	20.4628	6.08e-06	677	Imputed	RP5-1119A7.14	intergenic		22	36856808	rs139981	C	T	0.0970537	4.76864	5.08763	0.349003	0.937301	577
rs139979	22	36856641	T	C	0.1077	0.9845	0.093	0.021	20.4442	6.14e-06	677	Imputed	RP5-1119A7.14	intergenic		22	36856641	rs139979	T	C	0.0968858	4.87089	5.08939	0.338941	0.957067	578
9:107541903	9	107541903	G	T	0.0489	0.4764	0.196	0.044	20.3723	6.375e-06	677	Imputed
rs13297969	9	25591075	A	G	0.0597	0.8109	0.135	0.03	20.36	6.416e-06	677	Imputed	TUSC1	intergenic	0.62577	9	25591075	rs13297969	A	G	0.0545927	0.0915381	6.64742	0.989018	0.0137705	577	0.70486
rs3110566	17	48903808	G	A	0.9855	0.968	0.283	0.063	20.2861	6.668e-06	677	Imputed				17	48903808	rs3110566	A	G	0.00519031	15.898	21.791	0.465954	0.72957	578
rs189270090	13	93237369	A	G	0.01	0.7326	0.279	0.062	20.2403	6.83e-06	677	Imputed	GPC5	intronic	0.9411	13	93237369	rs189270090	A	G	0.00865052	28.9714	16.6644	0.0826617	1.73852	578	0.44448
rs12310690	12	6185029	C	G	0.1158	0.9547	-0.093	0.021	20.1961	6.99e-06	677	Imputed	VWF	intronic	0.029317	12	6185029	rs12310690	C	G	0.122837	9.09235	4.70294	0.0536918	1.93333	578	0.16908
rs77529534	9	27215497	C	T	0.0427	0.8853	0.152	0.034	20.1835	7.036e-06	677	Imputed	TEK	intronic	0.4514	9	27215497	rs77529534	C	T	0.0614187	-7.80048	6.25231	0.212686	-1.24762	578	0.54447
rs139980	22	36856728	T	C	0.1074	0.9836	0.093	0.021	20.1736	7.072e-06	677	Imputed	RP5-1119A7.14	intergenic		22	36856728	rs139980	T	C	0.0968858	4.87089	5.08939	0.338941	0.957067	578
rs6983283	8	70237903	C	T	0.2345	0.9978	-0.069	0.015	20.1305	7.233e-06	677	Imputed	RP11-744J10.3	intergenic		8	70237903	rs6983283	C	T	0.260381	-2.43036	3.28959	0.460332	-0.738803	578
rs6983293	8	70237924	C	T	0.2345	0.9981	-0.069	0.015	20.1267	7.248e-06	677	Genotyped	RP11-744J10.3	intergenic		8	70237924	rs6983293	C	T	0.260381	-2.43036	3.28959	0.460332	-0.738803	578
rs11780413	8	70237562	A	G	0.2343	0.9944	-0.069	0.015	20.1106	7.309e-06	677	Imputed	RP11-744J10.3	intergenic		8	70237562	rs11780413	A	G	0.260381	-2.43036	3.28959	0.460332	-0.738803	578
rs6986360	8	70237068	C	A	0.2342	0.9913	-0.069	0.015	20.1057	7.328e-06	677	Imputed	RP11-744J10.3	intergenic		8	70237068	rs6986360	C	A	0.260381	-2.43036	3.28959	0.460332	-0.738803	578
rs11779908	8	70232134	A	G	0.2338	0.9688	-0.07	0.016	20.072	7.458e-06	677	Imputed	RP11-744J10.3	intergenic		8	70232134	rs11779908	A	G	0.259516	-2.59241	3.28912	0.430922	-0.788177	578
rs4764483	12	6178285	G	A	0.1328	0.9514	-0.087	0.019	20.0602	7.504e-06	677	Imputed	VWF	intronic	0.029317	12	6178285	rs4764483	G	A	0.143847	6.19011	4.35737	0.155981	1.42061	577	0.16908
rs12370900	12	132032213	C	T	0.3781	0.9927	0.06	0.013	20.0513	7.539e-06	677	Imputed	RP11-292I17.1	intergenic		12	132032213	rs12370900	C	T	0.396014	5.22132	3.16683	0.0997526	1.64875	577
rs16935808	8	70230532	C	T	0.2341	0.9614	-0.07	0.016	20.0281	7.631e-06	677	Imputed	RP11-744J10.3	intergenic		8	70230532	rs16935808	C	T	0.260381	-2.43036	3.28959	0.460332	-0.738803	578
rs6738191	2	22162298	C	G	0.4778	0.991	-0.057	0.013	20.0267	7.637e-06	677	Imputed	AC067959.1:AC068490.2	ncRNA_intronic		2	22162298	rs6738191	C	G	0.464533	-2.45124	2.97667	0.410578	-0.823485	578
rs6936981	6	129667270	T	C	0.1663	0.9951	-0.076	0.017	20.0108	7.701e-06	677	Imputed	LAMA2	intronic	0.00040957	6	129667270	rs6936981	T	C	0.135813	-5.41784	4.44305	0.2232	-1.2194	578	0.68978
rs117907142	12	70318610	G	A	0.0706	0.8239	0.115	0.026	19.9659	7.884e-06	677	Imputed	MYRFL:RP11-611E13.2	ncRNA_intronic		12	70318610	rs117907142	G	A	0.0596886	-2.34682	6.47878	0.717313	-0.362232	578
rs113884417	4	124790035	A	G	0.0787	0.9332	0.109	0.024	19.9609	7.904e-06	677	Imputed	LINC01091	ncRNA_intronic		4	124790035	rs113884417	A	G	0.0693241	-2.9252	5.8456	0.61698	-0.500411	577
rs1401652	2	22143845	T	C	0.4822	0.9895	-0.057	0.013	19.9239	8.059e-06	677	Imputed	AC067959.1	ncRNA_intronic		2	22143845	rs1401652	T	C	0.467128	-2.92083	3.00936	0.332169	-0.970582	578
16:68349938	16	68349938	G	A	0.0384	0.308	0.261	0.058	19.9159	8.093e-06	677	Imputed
rs2238105	12	6182234	T	G	0.134	0.9465	-0.087	0.019	19.884	8.229e-06	677	Imputed	VWF	intronic	0.029317	12	6182234	rs2238105	T	G	0.143847	6.0133	4.35554	0.167943	1.38061	577	0.16908
rs114277631	2	119083021	T	C	0.0182	0.8979	0.216	0.049	19.8527	8.364e-06	677	Imputed	AC093901.1	intergenic		2	119083021	rs114277631	T	C	0.016436	8.02036	11.5381	0.487266	0.695118	578
rs7826248	8	70214091	G	A	0.2322	0.9115	-0.072	0.016	19.8514	8.37e-06	677	Imputed	RP11-744J10.3	intergenic		8	70214091	rs7826248	G	A	0.256055	-1.56334	3.28857	0.634694	-0.475387	578
rs68114559	8	70213635	G	C	0.2322	0.9096	-0.072	0.016	19.8438	8.404e-06	677	Imputed	RP11-21C17.1	intergenic		8	70213635	rs68114559	G	C	0.256055	-1.56334	3.28857	0.634694	-0.475387	578
rs55937231	8	70213839	C	T	0.2322	0.9108	-0.072	0.016	19.8426	8.409e-06	677	Imputed	RP11-21C17.1	intergenic		8	70213839	rs55937231	C	T	0.256055	-1.56334	3.28857	0.634694	-0.475387	578
rs11996582	8	70213400	A	G	0.2319	0.9079	-0.072	0.016	19.8191	8.513e-06	677	Imputed	RP11-21C17.1	intergenic		8	70213400	rs11996582	A	G	0.256055	-1.56334	3.28857	0.634694	-0.475387	578
rs116070652	3	89537444	G	A	0.0431	0.8325	0.163	0.037	19.8074	8.565e-06	677	Imputed	EPHA3	intergenic	0.00093873	3	89537444	rs116070652	G	A	0.0449827	2.35491	7.33001	0.748124	0.32127	578	0.12194
rs1800376	12	6174414	G	T	0.128	0.963	-0.087	0.02	19.8054	8.574e-06	677	Imputed	VWF	exonic	0.029317	12	6174414	rs1800376	G	T	0.145329	6.24619	4.34634	0.151236	1.43712	578	0.16908
rs11985922	8	70213046	C	T	0.2317	0.9063	-0.072	0.016	19.8037	8.582e-06	677	Imputed	RP11-21C17.1	intergenic		8	70213046	rs11985922	C	T	0.25519	-1.55569	3.28871	0.636368	-0.473038	578
rs933121	21	34506733	A	T	0.4046	0.9256	-0.059	0.013	19.7636	8.764e-06	677	Imputed	AP000289.6	intergenic		21	34506733	rs933121	A	T	0.404844	4.58453	3.09097	0.138575	1.4832	578
rs67870632	19	15176820	T	G	0.2231	0.969	0.068	0.015	19.7603	8.779e-06	677	Imputed	CASP14	intergenic	0.0039102	19	15176820	rs67870632	T	G	0.230969	1.79634	3.52755	0.610788	0.509231	578	0.73563
rs1800375	12	6174423	A	T	0.1278	0.9628	-0.087	0.02	19.7268	8.934e-06	677	Imputed	VWF	exonic	0.029317	12	6174423	rs1800375	A	T	0.145329	6.24619	4.34634	0.151236	1.43712	578	0.16908
rs67348817	8	70225185	T	C	0.2333	0.9411	-0.071	0.016	19.6992	9.064e-06	677	Imputed	RP11-744J10.3	intergenic		8	70225185	rs67348817	T	C	0.257785	-2.02901	3.28933	0.537583	-0.616846	578
rs57382380	8	70227075	C	T	0.2335	0.9474	-0.07	0.016	19.6877	9.119e-06	677	Imputed	RP11-744J10.3	intergenic		8	70227075	rs57382380	C	T	0.257785	-2.02901	3.28933	0.537583	-0.616846	578
rs6993300	8	70225587	A	G	0.2334	0.9429	-0.071	0.016	19.6862	9.126e-06	677	Imputed	RP11-744J10.3	intergenic		8	70225587	rs6993300	A	G	0.257785	-2.02901	3.28933	0.537583	-0.616846	578
rs1481275	8	70235473	G	A	0.2335	0.9809	-0.069	0.016	19.6772	9.169e-06	677	Imputed	RP11-744J10.3	intergenic		8	70235473	rs1481275	G	A	0.259516	-2.42252	3.28957	0.461776	-0.736425	578
rs7212147	17	48910261	A	G	0.0135	0.9953	-0.281	0.063	19.6682	9.212e-06	677	Imputed				17	48910261	rs7212147	A	G	0.00433276	19.603	23.7272	0.409046	0.826186	577
rs10862205	12	81264170	A	T	0.207	0.9984	-0.068	0.015	19.6668	9.219e-06	677	Imputed	LIN7A	intronic	0.00024637	12	81264170	rs10862205	A	T	0.188581	1.30371	3.91789	0.739438	0.33276	578	0.74285
rs7824136	8	70218637	T	C	0.2331	0.9265	-0.071	0.016	19.6639	9.233e-06	677	Imputed	RP11-744J10.3	intergenic		8	70218637	rs7824136	T	C	0.257785	-2.02901	3.28933	0.537583	-0.616846	578
rs729900	8	70242806	A	C	0.1949	0.9427	-0.075	0.017	19.6603	9.25e-06	677	Imputed	RP11-744J10.3	intergenic		8	70242806	rs729900	A	C	0.210208	-0.490241	3.57453	0.890962	-0.137149	578
rs79690845	7	19228085	C	T	0.0316	0.8478	-0.172	0.039	19.6413	9.343e-06	677	Imputed	AC003986.5	intergenic		7	19228085	rs79690845	C	T	0.0320069	-3.25408	8.83641	0.712818	-0.368257	578
rs145288366	11	118365664	T	C	0.014	0.7655	0.27	0.061	19.6081	9.507e-06	677	Imputed				11	118365664	rs145288366	T	C	0.00605536	6.94136	19.8664	0.726917	0.349402	578
rs139973	22	36855526	C	T	0.1096	0.9552	0.091	0.021	19.5841	9.626e-06	677	Imputed	RP5-1119A7.14	intergenic		22	36855526	rs139973	C	T	0.102273	4.50584	4.98209	0.366167	0.904408	572
rs78644607	2	119132768	G	T	0.017	0.9218	0.22	0.05	19.5816	9.639e-06	677	Imputed	AC093901.1	intergenic		2	119132768	rs78644607	G	T	0.016436	8.02036	11.5381	0.487266	0.695118	578
rs7213145	17	48910188	T	C	0.0136	0.99	-0.28	0.063	19.5225	9.942e-06	677	Imputed				17	48910188	rs7213145	T	C	0.00433276	20.1168	23.7385	0.39711	0.847436	577
rs139954	22	36849915	C	T	0.1059	0.9891	0.091	0.021	19.5172	9.97e-06	677	Imputed	RP5-1119A7.14	ncRNA_intronic		22	36849915	rs139954	C	T	0.0960208	4.31322	5.15496	0.403106	0.836712	578

[truncated: 10 more sheets: S11.log_Central_CSF_AB4240ratio,  S12. Central_CSF_AB38, S13. Central_CSF_AB40, S14. Genome_Partition_Analysis, S15. Local_TTAU_Abnormal, S16. Ttau_ASSAY_Zscore, S17. Local_PTAU_Abnormal , S18. Ptau_ASSAY_Zscore, S19. PRS_Jansen, S20. PRS_IGAP]
